# Supplementary material for: Multi-isotopic analysis of zooarchaeological material from Estonia (ca. 200–1800 CE): Variation among food webs and geographical regions
Source: PLoS One. 2022 Dec 27;17(12):e0279583. doi: 10.1371/journal.pone.0279583 (PMC9794088; doi:10.1371/journal.pone.0279583)
Supplement: S1 Appendix — (XLSX) [file pone.0279583.s004.xlsx]

## Sheet: Leht1
	Stable carbon, nitrogen and sulfur isotope data and radiocarbon ages for zooarchaeological samples from Estonia, sorted according to species and site, along with contextual information and quality indicators.
	Goose δ¹³C and δ¹⁵N isotope ratios have been previously published in Ehrlich et al. (2022).
	Struck out samples did not produce enough collagen for analysis or failed to meet the quality criteria and have been excluded from the statistics.
	Samples marked with an asterisk were submitted to ZooMS analysis to distinguish between goat and sheep (see also S2 Appendix).
	Age ranges are based on measured 14C ages following calibration with the OxCal software (v.4.4.2 Bronk Ramsey, 2020). For specimens with clear marine diets (e.g., cod and seal) the Marine20 curve with local ΔR estimates was used (Lougheed 2013; Reimer et al. 2013).
	Samples that were radiocarbon dated in Poznan (Poz) have references to the associated stable isotope measurements from SUERC (GUsi); stable isotope analyses were produced from the same bone as the radiocarbon date.
	Lab ID	Species	Common name	Site	Location	Context	Period	Radiocarbon age (BP) (if applicable)	Calibrated date (AD) (ca. 95% probability)	δ¹³C	δ¹⁵N	δ³⁴S	%C	%N	%S	C/N	C/S	N/S	Sample Code (if applicable)	Sample ID in collection	Collection holder	Element	Notes	Excavation year	Archaeological context reference
	GUsi9202	Bos taurus	Cattle	Tallinn, Sauna St 10	Northern coastal	Urban	Medieval			-21.2	4.9	4.1	37.9	13.6	0.19	3.3	537	165	S1	AI 6332/AZ-1	Archaeological Research Collection, Tallinn University	Metatarsus		1998	Tiko 2014
	GUsi9203	Bos taurus	Cattle	Tallinn, Sauna St 10	Northern coastal	Urban	Medieval			-21.9	5.6	1.8	37.2	13.3	0.19	3.3	530	162	S4	AI 6332/AZ-4	Archaeological Research Collection, Tallinn University	Metatarsus		1998	Tiko 2014
	GUsi9204	Bos taurus	Cattle	Tallinn, Sauna St 10	Northern coastal	Urban	Medieval			-22.4	3.9	4.3	39.8	13.9	0.23	3.3	454	136	S7	AI 6332/AZ-7	Archaeological Research Collection, Tallinn University	Metacarpus		1998	Tiko 2014
	GUsi9210	Bos taurus	Cattle	Tallinn, Vabaduse Sq	Northern coastal	Urban	Medieval			-22.5	4.5	7.7	42.4	14.7	0.21	3.4	541	160	VV389	AI 6917/AZ-389:3	Archaeological Research Collection, Tallinn University	Phalanx 1		2008-2009	Kadakas et al. 2010
	GUsi9211	Bos taurus	Cattle	Tallinn, Vabaduse Sq	Northern coastal	Urban	Medieval			-22.5	5	-2.6	39.6	14	0.41	3.3	257	78	VV479	AI 6917/AZ-479:1	Archaeological Research Collection, Tallinn University	Mandibula		2008-2009	Kadakas et al. 2010
	GUsi9212	Bos taurus	Cattle	Tallinn, Vabaduse Sq	Northern coastal	Urban	Medieval			-23	5.5	2.8	32.3	11.2	0.24	3.4	361	107	VV621	AI 6917/AZ-621	Archaeological Research Collection, Tallinn University	Phalanx 1		2008-2009	Kadakas et al. 2010
	GUsi9226	Bos taurus	Cattle	Tallinn, Jahu St 6	Northern coastal	Urban	Medieval			-21.9	5.9	6.6	27	9.6	0.14	3.3	521	159	J1	AI 7909/AZ-001	Archaeological Research Collection, Tallinn University	Metatarsus		2018-2019	Russow et al. 2019
	GUsi9227	Bos taurus	Cattle	Tallinn, Jahu St 6	Northern coastal	Urban	Medieval			-22.2	5	10.2	28.8	10.2	0.15	3.3	518	157	J2	AI 7909/AZ-002	Archaeological Research Collection, Tallinn University	Metatarsus		2018-2019	Russow et al. 2019
	GUsi9231	Bos taurus	Cattle	Tallinn, Jahu St 6	Northern coastal	Urban	Medieval			-21.2	4.9	3.6	26.2	9.5	0.14	3.2	516	160	J3	AI 7909/AZ-003	Archaeological Research Collection, Tallinn University	Metatarsus		2018-2019	Russow et al. 2019
	GUsi9801	Bos taurus	Cattle	Tallinn, Härjapea	Northern coastal	Urban	Medieval			-21.8	5.5	-10	44.9	15.5	0.47	3.4	256	76	HP1	AI 6004/AZ-52:1	Archaeological Research Collection, Tallinn University	Radius		1994	Sokolovski & Seveljov 1995, unpublished report
	GUsi9803/Poz-134118	Bos taurus	Cattle	Lehmja (settlement)	Northern coastal	Rural	Medieval	480±30	1400-1460	-21.4	5.8	-3	44	15.6	0.18	3.3	666	203	LH1	AI 5310/1986/AZ-146:1	Archaeological Research Collection, Tallinn University	Humerus		1986	Lavi 1990, unpublished report
	GUsi9804	Bos taurus	Cattle	Lehmja (settlement)	Northern coastal	Rural	Medieval			-21.9	5.5	-0.6	36	12.6	0.13	3.3	716	214	LH2	AI 5310/1987/AZ-225:1	Archaeological Research Collection, Tallinn University	Metatarsus		1987	Lavi 1990, unpublished report
	GUsi9805	Bos taurus	Cattle	Lehmja (settlement)	Northern coastal	Rural	Medieval			-21.6	4.9	5.3	43.3	15	0.18	3.4	646	193	LH3	AI 5310/1988/AZ-328:1	Archaeological Research Collection, Tallinn University	Metatarsus		1988	Lavi 1990, unpublished report
	GUsi10855	Bos taurus	Cattle	Lehmja (settlement)	Northern coastal	Rural	Medieval			-21.5	4.6	-0.1	40.1	13.8	0.19	3.4	557	164	LH6	AI 5310/1988/AZ-055:1	Archaeological Research Collection, Tallinn University	Radius		1988	Lavi 1990, unpublished report
	GUsi10856	Bos taurus	Cattle	Lehmja (settlement)	Northern coastal	Rural	Medieval			-21.4	7	-0.8	43.2	14.3	0.21	3.5	556	158	LH7	AI 5310/1989/AZ-439:1	Archaeological Research Collection, Tallinn University	Tibia		1989	Lavi 1990, unpublished report
	GUsi10857	Bos taurus	Cattle	Lehmja (settlement)	Northern coastal	Rural	Medieval			-21.9	6.3	-3.1	41.8	14.2	0.18	3.4	635	185	LH8	AI 5310/1986/AZ-484:1	Archaeological Research Collection, Tallinn University	Tibia		1986	Lavi 1990, unpublished report
	GUsi10858	Bos taurus	Cattle	Lehmja (settlement)	Northern coastal	Rural	Medieval			-21.7	5.1	2.9	36.6	12.5	0.18	3.4	541	158	LH9	AI 5310/1988/AZ-610:1	Archaeological Research Collection, Tallinn University	Radius		1988	Lavi 1990, unpublished report
	GUsi9808	Bos taurus	Cattle	Rebala (settlement)	Northern coastal	Rural	Medieval			-21.4	5.5	0.8	41.6	14.5	0.18	3.3	611	182	RB1	AI 5916/1990/AZ-2:1	Archaeological Research Collection, Tallinn University	Tibia		1990	Lõugas 1991
	GUsi9809/Poz-134119	Bos taurus	Cattle	Rebala (settlement)	Northern coastal	Rural	Medieval	530±30	1320-1440	-21.9	7.1	-3.8	32.2	11.2	0.14	3.3	595	178	RB2	AI 5916/1990/AZ-4:1	Archaeological Research Collection, Tallinn University	Metacarpus		1990	Lõugas 1991
	KIA-55650	Bos taurus	Cattle	Jõelähtme Teemeistri (stone-cist graves)	Northern coastal	Rural	Iron Age (Viking Age/Late Iron Age)	967±23	1020-1160	-21.4	4.3	5	40.2	15.1	0.19	3.1	556	179	N/A	AI 5306/AZ-196	Archaeological Research Collection, Tallinn University	Tibia		1982-1984	Kraut 1985
	KIA-55258	Bos taurus	Cattle	Muuksi (cemetery)	Northern coastal	Rural	Iron Age (Migration Period)	1616±26	410-540	-22.4	7.7	3	40	15	0.26	3.1	410	132	N/A	AI 3583/AZ-1	Archaeological Research Collection, Tallinn University	Metacarpus		1937	Vassar 1938, unpublished report
	KIA-55254	Bos taurus	Cattle	Pada (settlement)	Northern coastal	Rural	Iron Age (Viking Age)	1215±28	700-890	-21.8	6.1	4.3	38.3	14.3	0.22	3.1	464	149	N/A	AI 5200/AZ-0045	Archaeological Research Collection, Tallinn University	Metacarpus		1981	Tamla 1984; Maldre 2007
	KIA-54594	Bos taurus	Cattle	Kukruse (cemetery)	Northern coastal	Rural	Iron Age (Viking Age)	1177±22	770-950	-21.2	6.6	0.2	41.6	15.4	0.24	3.1	462	147	N/A	TÜ-1777:2208	Institute of History and Archaeology, University of Tartu	Dens		2009-2010	Lõhmus et al. 2011
	KIA-54596	Bos taurus	Cattle	Kukruse (cemetery)	Northern coastal	Rural	Medieval	491±22	1400-1450	-20.8	6.9	1.6	41.7	15.6	0.23	3.1	484	155	N/A	TÜ-1777:XLV_2	Institute of History and Archaeology, University of Tartu	Molaris		2009-2010	Lõhmus et al. 2011
	GUsi10244/Poz-134222	Bos taurus	Cattle	Valjala hill fort	Western coastal	Rural	Medieval	495±30	1400-1460	-21.2	5.2	-0.7	42.1	14.4	0.19	3.4	581	171	VL3	AI 4300/1964/AZ-1	Archaeological Research Collection, Tallinn University	Ulna		1964	Kustin 1966, unpublished report
	GUsi10832/Poz-135549	cf. Bos taurus	Cattle	Pöide hill fort	Western coastal	Rural	Iron Age (Late Iron Age)	790±30	1201-1280	-20.9	4.9	3.6	41.4	14.4	0.14	3.3	767	230	PD3	AI-SM 9946/1991/AZ-3:1	Archaeological Research Collection, Tallinn University	Costa		1991	Lõugas & Mägi-Lõugas 1994
	GUsi10847/Poz-135553	cf. Bos taurus	Cattle	Pöide hill fort	Western coastal	Rural	Iron Age (Pre-Viking Age)	1300±30	660-780	-21.1	5.4	-0.8	42.6	14.1	0.23	3.5	489	139	PD6	AI-SM 9946/1991/AZ-116:7	Archaeological Research Collection, Tallinn University	Os longum		1991	Lõugas & Mägi-Lõugas 1994
	GUsi10455/Poz-126138	Bos taurus	Cattle	Salme	Western coastal	Rural	Early Modern	305±30	1490-1660	-22.2	5	2.5	35.5	12.2	0.15	3.4	639	189	SAL1	AI-SM 10602/2011/AZ-66:1	Archaeological Research Collection, Tallinn University	Humerus		2011	Peets et al. 2013
	KIA-54041	Bos taurus	Cattle	Kõpu XIV (settlement)	Western coastal	Rural	Early Modern	298±23	1500-1660	-21.6	5.5	9.7	38.6	14.4	0.27	3.1	381	122	N/A	TÜ-2765:3	Institute of History and Archaeology, University of Tartu	Dens		1997	Kriiska 1997, unpublished report
	GUsi10818	Bos taurus	Cattle	Pärnu, Põhja Blvd	Western coastal	Urban	Medieval			-22.2	5.9	10.9	40.3	13.9	0.21	3.4	522	154	PP1	PäMu-A-2570/AZ-1:2	Institute of History and Archaeology, University of Tartu	Costa		2002	Kadakas et al. 2003
	GUsi10819	Bos taurus	Cattle	Pärnu, Põhja Blvd	Western coastal	Urban	Medieval			-22	5	4.5	26.7	9.5	0.16	3.3	441	135	PP2	PäMu-A-2570/AZ-5:1	Institute of History and Archaeology, University of Tartu	Metacarpus		2002	Kadakas et al. 2003
	GUsi10820	Bos taurus	Cattle	Pärnu, Põhja Blvd	Western coastal	Urban	Medieval			-22	6.6	-0.9	20.3	7.4	0.15	3.2	352	110	PP3	PäMu-A-2570/AZ-19:2	Institute of History and Archaeology, University of Tartu	Metacarpus		2002	Kadakas et al. 2003
	GUsi10821	Bos taurus	Cattle	Pärnu, Põhja Blvd	Western coastal	Urban	Early Modern			-21.9	4.9	-2.9	29.3	10.3	0.21	3.3	369	111	PP4	PäMu-A-2570/AZ-33:2	Institute of History and Archaeology, University of Tartu	Metatarsus		2002	Kadakas et al. 2003
	GUsi10813	Bos taurus	Cattle	Rakvere, Pikk St	Central inland	Urban	Early Modern			-22.1	5.8	6.6	38.9	13.2	0.18	3.4	565	164	RK1	AI 8183/AZ-42:36	Archaeological Research Collection, Tallinn University	Metacarpus		2019	Malve et al. 2020
	KIA-54590	Bos taurus	Cattle	Rakvere, Pikk St	Central inland	Urban	Early Modern	340±24	1470-1640	-21.6	4.9	2.7	41.6	15.5	0.23	3.1	482	154	N/A	AI 8183/AZ-14:2	Archaeological Research Collection, Tallinn University	Scapula		2019	Malve et al. 2020
	KIA-54591	Bos taurus	Cattle	Rakvere, Pikk St	Central inland	Urban	Medieval	601±24	1300-1410	-20.9	5.7	2.4	42.2	15.8	0.25	3.1	450	144	N/A	AI 8183/AZ-13:3	Archaeological Research Collection, Tallinn University	Tibia		2019	Malve et al. 2020
	KIA-55267	Bos taurus	Cattle	Varbola hill fort	Central inland	Rural	Iron Age (Late Iron Age)	801±23	1210-1280	-20.1	10.1	4.6	39.1	14.6	0.28	3.1	372	119	N/A	AI-ERM-A-873/AZ-1	Archaeological Research Collection, Tallinn University	Metatarsus	Outlier, adult individual, possibly non-local	1942	Tõnisson 2008
	KIA-55050	Bos taurus	Cattle	Soontagana hill fort	Central inland	Rural	Iron Age (Late Iron Age)	887±25	1040-1230	-21.3	4.8	3.9	40.3	15.1	0.29	3.1	371	119	N/A	AI-PäMu A 2434/1966/AZ-1	Archaeological Research Collection, Tallinn University	Radius		1966	Tõnisson 2008
	GUsi10837	Bos taurus	Cattle	Sargvere (settlement)	Central inland	Rural	Medieval			-22.7	5.7	7.5	41.1	13	0.17	3.7	633	171	SRG1	TÜ-1574/AZ-1:1	Institute of History and Archaeology, University of Tartu	Metatarsus		2007	Tvauri 2008b
	GUsi10838	Bos taurus	Cattle	Sargvere (settlement)	Central inland	Rural	Medieval			-21.9	6.4	7.7	41.4	14.2	0.17	3.4	662	195	SRG2	TÜ-1574/AZ-1:2	Institute of History and Archaeology, University of Tartu	Metatarsus		2007	Tvauri 2008b
	N/A	Bos taurus	Cattle	Sargvere (settlement)	Central inland	Rural	Medieval			N/A	N/A	N/A	N/A	N/A	N/A	N/A	N/A	N/A	SRG3	TÜ-2821/AZ-4:1	Institute of History and Archaeology, University of Tartu	Metacarpus	Not enough collagen for analysis	2019	Saage et al. 2021
	GUsi10839	Bos taurus	Cattle	Sargvere (settlement)	Central inland	Rural	Medieval			-22.4	6.1	6.4	40.3	14.4	0.14	3.3	766	234	SRG4	TÜ-2821/AZ-27:8	Institute of History and Archaeology, University of Tartu	Metacarpus		2019	Saage et al. 2021
	KIA-55032	Bos taurus	Cattle	Nurmsi (cemetery)	Central inland	Rural	Iron Age (Viking Age/Late Iron Age)	1006±20	990-1130	-21.6	6	6.2	39.7	14.6	0.29	3.2	365	115	N/A	AI 2486:5B/AZ-1	Archaeological Research Collection, Tallinn University	Dens		1922	Moora 1922, unpublished report
	KIA-55036	Bos taurus	Cattle	Nurmsi (cemetery)	Central inland	Rural	Early Modern	345±19	1470-1640	-22	6.8	6	39.2	14.4	0.27	3.2	387	122	N/A	AI 2481:155/AZ-1	Archaeological Research Collection, Tallinn University	Dens		1922	Moora 1922, unpublished report
	KIA-55037	Bos taurus	Cattle	Tarbja (cemetery)	Central inland	Rural	Iron Age (Late Iron Age)	889±20	1040-1220	-22	4.7	4.7	40.8	14.8	0.24	3.2	453	141	N/A	AI-PM/AZ-1	Archaeological Research Collection, Tallinn University	Phalanx 1		1958	Tõnisson 1958, unpublished report
	KIA-55059	Bos taurus	Cattle	Kunila (cemetery)	Central inland	Rural	Early Modern	348±24	1470-1640	-22.1	7.7	3.7	39.7	14.7	0.22	3.2	482	153	N/A	AI 3989/AZ-2	Archaeological Research Collection, Tallinn University	Cranium		1948	Jaanits 1949, unpublished report
	GUsi9821	Bos taurus	Cattle	Otepää hill fort	Southern inland	Rural	Iron Age (Pre-Viking/Viking/Late Iron Age)			-22	5.9	7.7	42.3	14.4	0.19	3.4	581	170	OT1	AI 4036/1953/AZ-1:0842	Archaeological Research Collection, Tallinn University	Metatarsus		1953	Jaanits et al. 1982; Laul 2001; Mäesalu 1993
	KIA-55056	Bos taurus	Cattle	Otepää hill fort	Southern inland	Rural	Medieval	803±25	1210-1280	-21.9	8	6.6	41.7	15.5	0.27	3.1	411	131	N/A	AI 4036/1956/AZ-1:0002	Archaeological Research Collection, Tallinn University	Metacarpus		1956	Jaanits et al. 1982; Laul 2001; Mäesalu 1993
	GUsi10223	Bos taurus	Cattle	Tartu, Jakobi St 2	Southern inland	Urban	Medieval			-21.9	3.8	4.5	42.5	14.2	0.33	3.5	346	99	JK1	TM-A-188/2011/AZ-12:73	Institute of History and Archaeology, University of Tartu	Tibia		2011	Tvauri 2011
	GUsi10228	Bos taurus	Cattle	Tartu, Lutsu St 12	Southern inland	Urban	Medieval			-22	5.7	10.7	44.5	15.7	0.29	3.3	408	123	LT1	TM-A-244/2016/AZ-5:2	Institute of History and Archaeology, University of Tartu	Metacarpus		2016	Tvauri et al. 2017
	GUsi10235	Bos taurus	Cattle	Viljandi, Pikk St 4	Southern inland	Urban	Medieval			-21.7	5.3	7.9	42.1	14.9	0.24	3.3	461	140	VNH1	TÜ-3007/AZ-1:69	Institute of History and Archaeology, University of Tartu	Humerus		1991	Valk 1993, unpublished report
	GUsi10242	Bos taurus	Cattle	Viljandi Museum yard	Southern inland	Urban	Medieval			-21.3	5.5	9.7	44.9	15.4	0.25	3.4	476	140	VM1	VM-10942/AZ-4:15	Institute of History and Archaeology, University of Tartu	Costa		1993/1995	Rannamäe et al. 2019
	GUsi10483	Bos taurus	Cattle	Viljandi Castle	Southern inland	Urban	Medieval			-22.3	5.1	9.3	40.6	14	0.17	3.4	643	189	VO1	VM-10922/AZ-71:116	Institute of History and Archaeology, University of Tartu	Costa		2003	Haak 2004
	GUsi10484	Bos taurus	Cattle	Viljandi Castle	Southern inland	Urban	Medieval			-22	6.3	7.4	42.3	14.8	0.21	3.3	532	159	VO2	VM-10846/AZ-17:7	Institute of History and Archaeology, University of Tartu	Costa		2001	Haak & Valk 2002
	GUsi10809	Bos taurus	Cattle	Vastseliina Castle	Southern inland	Urban	Early Modern			-22.4	6.7	9.3	42.4	13.6	0.18	3.6	615	169	VSTL2	TÜ-1435/AZ-2:181	Institute of History and Archaeology, University of Tartu	Metatarsus		2005	Valk 2006
	GUsi9207	Capra hircus	Goat	Tallinn, Sauna St 10	Northern coastal	Urban	Medieval			-21.7	2.7	8.7	42.9	15.5	0.22	3.2	522	162	S5	AI 6332/AZ-5	Archaeological Research Collection, Tallinn University	Metacarpus		1998	Tiko 2014
	GUsi9794	Capra hircus	Goat	Tallinn, Sauna St 10	Northern coastal	Urban	Medieval			-21.3	4	-2.4	43	14.8	0.71	3.4	162	48	S8	AI 6332/AZ-8	Archaeological Research Collection, Tallinn University	Cranium		1998	Tiko 2014
	GUsi9796	Capra hircus	Goat*	Tallinn, Vabaduse Sq	Northern coastal	Urban	Medieval			-21.8	5.9	0.7	43.9	15.1	0.31	3.4	377	112	VV485	AI 6917/AZ-485:2	Archaeological Research Collection, Tallinn University	Radius		2008-2009	Kadakas et al. 2010
	GUsi9798	Capra hircus	Goat*	Tallinn, Vabaduse Sq	Northern coastal	Urban	Medieval			-21.5	5.3	-5.6	18.4	6.3	0.28	3.4	175	52	VV622	AI 6917/AZ-622	Archaeological Research Collection, Tallinn University	Humerus		2008-2009	Kadakas et al. 2010
	GUsi9221	Capra hircus	Goat*	Tallinn, Jahu St 6	Northern coastal	Urban	Medieval			-21.4	5.8	-2.6	43	14.6	0.24	3.4	475	138	J7	AI 7909/AZ-007	Archaeological Research Collection, Tallinn University	Metatarsus		2018-2019	Russow et al. 2019
	KIA-55054	Capra hircus	Goat	Tallinn, Town Hall Sq	Northern coastal	Urban	Medieval	776±25	1220-1280	-21.3	3.8	4.3	40.6	15	0.29	3.2	374	118	N/A	AI 4061/AZ-115:1	Archaeological Research Collection, Tallinn University	Cranium		1953	Tarakanova & Saadre 1955; Mäll & Russow 2004
	GUsi9807	Capra hircus	Goat*	Lehmja (settlement)	Northern coastal	Rural	Medieval			-21.6	4.8	-2.2	44.1	15.2	0.22	3.4	533	158	LH5	AI 5310/1992/AZ-477:1	Archaeological Research Collection, Tallinn University	Humerus		1992	Lavi 1993, unpublished report
	GUsi10822	Capra hircus	Goat	Pärnu, Põhja Blvd	Western coastal	Urban	Medieval			-21.7	4.5	8	38.6	13.4	0.23	3.4	449	134	PP5	PäMu-A-2570/AZ-19:1	Institute of History and Archaeology, University of Tartu	Metacarpus		2002	Kadakas et al. 2003
	GUsi10814	Capra hircus	Goat	Rakvere, Pikk St	Central inland	Urban	Early Modern			-20.6	5.4	2.6	38.1	13.3	0.17	3.3	585	176	RK2	AI 8183/AZ-43:332	Archaeological Research Collection, Tallinn University	Metacarpus		2019	Malve et al. 2020
	GUsi10225	Capra hircus	Goat	Tartu, Jakobi St 2	Southern inland	Urban	Medieval			-21.1	5.2	7.7	43.8	15.3	0.21	3.3	559	167	JK3	TM-A-188/2011/AZ-41:2	Institute of History and Archaeology, University of Tartu	Metacarpus		2011	Tvauri 2011
	GUsi10230	Capra hircus	Goat	Tartu, Lutsu St 12	Southern inland	Urban	Medieval			-21.6	4.9	8	43.5	15.1	0.28	3.4	412	123	LT3	TM-A-244/2016/AZ-5:3	Institute of History and Archaeology, University of Tartu	Metatarsus		2016	Tvauri et al. 2017
	KIA-55669	Capra hircus	Goat	Tartu, University of Tartu Botanical Garden	Southern inland	Urban	Medieval	758±21	1220-1290	-21.6	6.6	5.7	42.1	15.5	0.22	3.2	506	160	N/A	TM-A-43/1990/AZ-4284:1	Tartu City Museum, Tartu	Humerus		1990	Malve & Mäesalu 2014; Ain Mäesalu pers. comm.
	GUsi10237	Capra hircus	Goat	Viljandi, Pikk St 4	Southern inland	Urban	Medieval			-22	5.2	6.4	29.4	10.6	0.15	3.2	519	161	VNH3	TÜ-3007/AZ-1:196	Institute of History and Archaeology, University of Tartu	Metacarpus		1991	Valk 1993, unpublished report
	GUsi10478	Capra hircus	Goat	Viljandi Museum yard	Southern inland	Urban	Medieval			-21.5	4.5	8.3	40.2	13.8	0.2	3.4	535	157	VM4	VM-10942/AZ-20:304	Institute of History and Archaeology, University of Tartu	Processus cornualis		1993/1995	Rannamäe et al. 2019
	GUsi10487	Capra hircus	Goat	Viljandi Castle	Southern inland	Urban	Medieval			-21.2	4.1	8.6	41.3	14.2	0.23	3.4	478	141	VO5	VM-10922/AZ-105:133	Institute of History and Archaeology, University of Tartu	Processus cornualis		2003	Haak 2004
	GUsi10488	Capra hircus	Goat	Viljandi Castle	Southern inland	Urban	Medieval			-21.4	4	7.9	40.6	13.8	0.2	3.4	552	162	VO6	VM-11041/AZ-8:142	Institute of History and Archaeology, University of Tartu	Processus cornualis		2004	Haak 2005
	GUsi10808	Capra hircus	Goat	Vastseliina Castle	Southern inland	Urban	Early Modern			-21.5	7.6	8.7	42.3	14.1	0.18	3.5	628	180	VSTL1	TÜ-1435/AZ-2:180	Institute of History and Archaeology, University of Tartu	Metacarpus		2005	Valk 2006
	GUsi9206	Ovis aries	Sheep*	Tallinn, Sauna St 10	Northern coastal	Urban	Medieval			-21.8	5.8	-0.5	41.4	15	0.2	3.2	561	174	S2	AI 6332/AZ-2	Archaeological Research Collection, Tallinn University	Radius		1998	Tiko 2014
	GUsi9215	Ovis aries	Sheep*	Tallinn, Vabaduse Sq	Northern coastal	Urban	Medieval			-21.7	8.4	0.1	40.6	13.8	0.27	3.4	395	115	VV388	AI 6917/AZ-388:4	Archaeological Research Collection, Tallinn University	Femur		2008-2009	Kadakas et al. 2010
	GUsi9799	Ovis aries	Sheep*	Tallinn, Vabaduse Sq	Northern coastal	Urban	Medieval			-22	6.2	2	42.2	14.1	0.25	3.5	448	129	VV623	AI 6917/AZ-623	Archaeological Research Collection, Tallinn University	Humerus		2008-2009	Kadakas et al. 2010
	GUsi9232	Ovis aries	Sheep	Tallinn, Jahu St 6	Northern coastal	Urban	Medieval			-21.7	5.8	0.9	28.8	10.3	0.14	3.2	535	165	J4	AI 7909/AZ-004	Archaeological Research Collection, Tallinn University	Metatarsus		2018-2019	Russow et al. 2019
	GUsi9233	Ovis aries	Sheep	Tallinn, Jahu St 6	Northern coastal	Urban	Medieval			-22.4	9	1.2	42.8	14.9	0.27	3.3	423	127	J5	AI 7909/AZ-005	Archaeological Research Collection, Tallinn University	Metatarsus		2018-2019	Russow et al. 2019
	GUsi9234	Ovis aries	Sheep	Tallinn, Jahu St 6	Northern coastal	Urban	Medieval			-22.5	9.3	2.2	44.1	15	0.3	3.4	398	117	J6	AI 7909/AZ-006	Archaeological Research Collection, Tallinn University	Metatarsus		2018-2019	Russow et al. 2019
	GUsi9802	Ovis aries	Sheep*	Tallinn, Härjapea	Northern coastal	Urban	Medieval			-21.4	7	1.1	44.7	15.6	0.24	3.3	500	150	HP2	AI 6004/AZ-52:2	Archaeological Research Collection, Tallinn University	Tibia		1994	Sokolovski & Seveljov 1995, unpublished report
	GUsi9806	Ovis aries	Sheep*	Lehmja (settlement)	Northern coastal	Rural	Medieval			-21.9	7.9	-0.1	45.3	15.7	0.19	3.4	622	185	LH4	AI 5310/1989/AZ-328:2	Archaeological Research Collection, Tallinn University	Tibia		1989	Lavi 1990, unpublished report
	GUsi9810	Ovis aries	Sheep*	Rebala (settlement)	Northern coastal	Rural	Medieval			-21.2	6.9	-3.7	42.5	15	0.18	3.3	632	191	RB3	AI 5916/1990/AZ-3:1	Archaeological Research Collection, Tallinn University	Tibia		1990	Lõugas 1991
	GUsi9811	Ovis aries	Sheep*	Rebala (settlement)	Northern coastal	Rural	Medieval			-22	6.1	-5.4	41.3	14.5	0.19	3.3	593	179	RB4	AI 5916/1990/AZ-4:2	Archaeological Research Collection, Tallinn University	Tibia		1990	Lõugas 1991
	KIA-55256	Ovis aries	Sheep	Pada (settlement)	Northern coastal	Rural	Iron Age (Viking Age)	1177±18	770-950	-20.9	5.7	4.5	40.4	N/A	0.16	N/A	673	N/A	N/A	AI 5200/AZ-0120	Archaeological Research Collection, Tallinn University	Humerus	%N could not be calculated	1981	Tamla 1984; Maldre 2007
	GUsi9818/Poz-135545	Ovis aries	Sheep*	Valjala hill fort	Western coastal	Rural	Iron Age (Late Iron Age)	835±30	1160-1270	-21.5	6.2	3.6	43.1	14.5	0.18	3.5	636	184	VL2	AI 4300/1964/AZ-2	Archaeological Research Collection, Tallinn University	Radius		1964	Kustin 1966, unpublished report
	GUsi10830/Poz-135546	Ovis aries	Sheep*	Pöide hill fort	Western coastal	Rural	Iron Age (Late Iron Age)	960±35	1020-1170	-21.1	4.6	-0.4	42.3	14.3	0.18	3.5	637	184	PD1	AI-SM 9946/1991/AZ-10:7	Archaeological Research Collection, Tallinn University	Radius		1991	Lõugas & Mägi-Lõugas 1994
	GUsi10834/Poz-135552	Ovis aries	Sheep	Pöide hill fort	Western coastal	Rural	Iron Age (Late Iron Age)	875±30	1040-1260	-21.4	6.4	1.6	42.7	14.5	0.16	3.4	694	202	PD5	AI-SM 9946/1992/AZ-001	Archaeological Research Collection, Tallinn University	Metatarsus		1992	Lõugas & Mägi-Lõugas 1994
	KIA-55670	Ovis aries	Sheep	Haapsalu, Jaani St 4	Western coastal	Urban	Medieval	673±21	1270-1390	-21.6	6.5	4.5	42.3	15.8	0.24	3.1	470	150	N/A	HM 8914/AZ-71	Institute of History and Archaeology, University of Tartu	Metacarpus		2002	Tvauri 2002
	GUsi10823	Ovis aries	Sheep	Pärnu, Põhja Blvd	Western coastal	Urban	Medieval			-22	6.3	4.6	39.7	13.5	0.38	3.4	279	81	PP6	PäMu-A-2570/AZ-20:1	Institute of History and Archaeology, University of Tartu	Humerus		2002	Kadakas et al. 2003
	GUsi10824	Ovis aries	Sheep	Pärnu, Põhja Blvd	Western coastal	Urban	Early Modern			-22	8.6	0.2	39	13.4	0.18	3.4	568	167	PP7	PäMu-A-2570/AZ-29:2	Institute of History and Archaeology, University of Tartu	Metatarsus		2002	Kadakas et al. 2003
	GUsi10825	Ovis aries	Sheep	Pärnu, Põhja Blvd	Western coastal	Urban	Early Modern			-21.5	5.4	7.5	42.1	14.4	0.22	3.4	512	150	PP8	PäMu-A-2570/AZ-33:3	Institute of History and Archaeology, University of Tartu	Metatarsus		2002	Kadakas et al. 2003
	N/A	Ovis aries	Sheep	Rakvere, Pikk St	Central inland	Urban	Early Modern			N/A	N/A	N/A	N/A	N/A	N/A	N/A	N/A	N/A	RK3	AI-8183/AZ-42:67	Archaeological Research Collection, Tallinn University	Metacarpus	Not enough collagen for analysis	2019	Malve et al. 2020
	KIA-55051	Ovis aries	Sheep	Soontagana hill fort	Central inland	Rural	Iron Age (Late Iron Age)	910±30	1040-1220	-21.4	5.3	4.1	39.9	14.9	0.25	3.1	426	137	N/A	AI-PäMu A 2434/1968/AZ-2	Archaeological Research Collection, Tallinn University	Metacarpus		1968	Tõnisson 2008
	GUsi10840	Ovis aries	Sheep	Sargvere (settlement)	Central inland	Rural	Medieval			-21.8	6.9	6.5	41.6	14.4	0.16	3.4	682	203	SRG5	TÜ-1574/AZ-1:3	Institute of History and Archaeology, University of Tartu	Radius		2007	Tvauri 2008b
	GUsi10841	Ovis aries	Sheep	Sargvere (settlement)	Central inland	Rural	Medieval			-21.6	5.8	9.9	40.9	13.8	0.24	3.4	458	133	SRG6	TÜ-2821/AZ-15:22	Institute of History and Archaeology, University of Tartu	Metatarsus		2019	Saage et al. 2021
	GUsi9822	Ovis aries	Sheep	Otepää hill fort	Southern inland	Rural	Iron Age (Pre-Viking/Viking/Late Iron Age)			-22	6.9	8.5	41.4	14.5	0.18	3.3	611	184	OT2	AI 4036/1953/AZ-1:1022	Archaeological Research Collection, Tallinn University	Metatarsus		1953	Jaanits et al. 1982; Laul 2001; Mäesalu 1993
	GUsi10224	Ovis aries	Sheep	Tartu, Jakobi St 2	Southern inland	Urban	Medieval			-21.3	4.7	9.7	41.9	14.4	0.22	3.4	516	152	JK2	TM-A-188/2011/AZ-41:1	Institute of History and Archaeology, University of Tartu	Metacarpus		2011	Tvauri 2011
	GUsi10229	Ovis aries	Sheep	Tartu, Lutsu St 12	Southern inland	Urban	Medieval			-22.1	5.6	6.4	41.6	14.3	0.28	3.4	402	118	LT2	TM-A-244/2016/AZ-4:31	Institute of History and Archaeology, University of Tartu	Metatarsus		2016	Tvauri et al. 2017
	KIA-55672	Ovis aries	Sheep	Tartu, Ülikooli St 15	Southern inland	Urban	Medieval	544±22	1320-1430	-21.4	5.2	6.8	41.5	15.5	0.25	3.1	443	141	N/A	TM-A-141/AZ-631:130	Tartu City Museum, Tartu	Humerus		2007	Tvauri 2008a
	GUsi10236	Ovis aries	Sheep	Viljandi, Pikk St 4	Southern inland	Urban	Medieval			-21.5	5.7	6.7	44.2	15.4	0.22	3.3	540	162	VNH2	TÜ-3007/AZ-1:190	Institute of History and Archaeology, University of Tartu	Metacarpus		1991	Valk 1993, unpublished report
	GUsi10477	Ovis aries	Sheep	Viljandi Museum yard	Southern inland	Urban	Medieval			-21.5	5.3	7.8	41.7	14.2	0.21	3.4	526	153	VM3	VM-10942/AZ-20:432	Institute of History and Archaeology, University of Tartu	Metatarsus		1993/1995	Rannamäe et al. 2019
	GUsi10485	Ovis aries	Sheep	Viljandi Castle	Southern inland	Urban	Medieval			-22.1	4.3	9	42.1	14	0.25	3.5	443	127	VO3	VM-10922/AZ-71:117	Institute of History and Archaeology, University of Tartu	Humerus		2003	Haak 2004
	GUsi10486	Ovis aries	Sheep	Viljandi Castle	Southern inland	Urban	Medieval			-21.9	7.6	8.1	41.6	14.4	0.24	3.4	459	136	VO4	VM-10922/AZ-71:118	Institute of History and Archaeology, University of Tartu	Humerus		2003	Haak 2004
	GUsi10810	Ovis aries	Sheep	Vastseliina Castle	Southern inland	Urban	Early Modern			-22	6.5	7.1	42	13.9	0.18	3.5	623	176	VSTL3	TÜ-1435/AZ-2:182	Institute of History and Archaeology, University of Tartu	Humerus		2005	Valk 2006
	KIA-55253	Capra hircus/Ovis aries	Goat/Sheep	Rebala (stone-cist graves)	Northern coastal	Rural	Iron Age (Roman Iron Age)	1802±19	210-330	-21.5	7	3.1	36.7	13.4	0.26	3.2	377	118	N/A	AI 5229/AZ-4	Archaeological Research Collection, Tallinn University	Radius		1982	Lõugas 1983
	KIA-55653	Capra hircus/Ovis aries	Goat/Sheep	Jõelähtme Teemeistri (stone-cist graves)	Northern coastal	Rural	Iron Age (Roman Iron Age)	1800±23	210-340	-22.1	7.6	0.9	40.2	14.6	0.2	3.2	537	167	N/A	AI 5306/AZ-1163	Archaeological Research Collection, Tallinn University	Femur		1982-1984	Kraut 1985
	KIA-54593	Capra hircus/Ovis aries	Goat/Sheep	Kukruse (cemetery)	Northern coastal	Rural	Iron Age (Viking Age)	1148±25	770-980	-21.1	8.9	-6.3	40.2	14.9	0.22	3.2	487	155	N/A	TÜ-1777:10	Institute of History and Archaeology, University of Tartu	Dens		2009-2010	Lõhmus et al. 2011
	KIA-54584	Capra hircus/Ovis aries	Goat/Sheep	Asva (settlement)	Western coastal	Rural	Iron Age (Pre-Viking Age)	1297±22	660-780	-20.8	7	5.4	41.4	15.5	0.24	3.1	460	148	N/A	AI 7065/2018/AZ-274:1	Archaeological Research Collection, Tallinn University	Molaris		2018	Sperling et al. 2020
	KIA-54586	Capra hircus/Ovis aries	Goat/Sheep	Asva (settlement)	Western coastal	Rural	Iron Age (Pre-Viking/Viking Age)	1266±23	670-830	-20.4	6.1	5.5	40.4	15	0.24	3.1	449	143	N/A	AI 7065/2018/AZ-296:1	Archaeological Research Collection, Tallinn University	Molaris		2018	Sperling et al. 2020
	KIA-55265	Capra hircus/Ovis aries	Goat/Sheep	Viira (cemetery)	Western coastal	Rural	Early Modern	316±26	1490-1650	-20.9	8.5	3.8	40.5	15	0.29	3.2	372	118	N/A	AI 4299/AZ-2	Archaeological Research Collection, Tallinn University	Femur		1962	Kustin 1964, unpublished report
	KIA-54039	Capra hircus/Ovis aries	Goat/Sheep	Kõpu XIV (settlement)	Western coastal	Rural	Early Modern	357±23	1450-1640	N/A	N/A	N/A	N/A	N/A	N/A	N/A	N/A	N/A	N/A	TÜ-2765:1	Institute of History and Archaeology, University of Tartu	Dens	Not enough collagen for stable isotope analysis	1997	Kriiska 1997, unpublished report
	KIA-54592	Capra hircus/Ovis aries	Goat/Sheep	Rakvere, Pikk St	Central inland	Urban	Medieval	405±23	1440-1620	-21	5.7	4.6	42.2	15.7	0.23	3.2	490	156	N/A	AI 8183/AZ-14:1	Archaeological Research Collection, Tallinn University	Tibia		2019	Malve et al. 2020
	KIA-55269	Capra hircus/Ovis aries	Goat/Sheep	Jõuga (cemetery)	Central inland	Rural	Iron Age (Viking Age)	1063±20	890-1030	-21.5	5.8	-1.5	39	14.3	0.25	3.2	416	131	N/A	AI 3713/ AZ-1	Archaeological Research Collection, Tallinn University	Vertebra		1938	Saarde 1938, unpublished report
	KIA-55658	Capra hircus/Ovis aries	Goat/Sheep	Otepää hill fort	Southern inland	Rural	Iron Age (Pre-Viking/Viking Age)	1268±22	670-820	-21.8	5.8	9.8	41.1	15.3	0.22	3.1	498	159	N/A	AI 4036/1970/AZ-1:0039	Archaeological Research Collection, Tallinn University	Mandibula		1970	Jaanits et al. 1982; Laul 2001; Mäesalu 1993
	KIA-55655	Equus caballus	Horse	Lehmja (settlement)	Northern coastal	Rural	Iron Age (Late Iron Age)	890±23	1040-1220	-21.7	5.2	1.7	41.5	15.4	0.2	3.1	554	176	N/A	AI 5310/1989/AZ-328:3	Archaeological Research Collection, Tallinn University	Phalanx 1		1989	Lavi 1990, unpublished report
	KIA-55656	Equus caballus	Horse	Rebala (settlement)	Northern coastal	Rural	Iron Age (Viking Age)	1096±23	890-1020	-21.7	5.2	1	43.3	16.2	0.2	3.1	577	185	N/A	AI 5916/1990/AZ-4:3	Archaeological Research Collection, Tallinn University	Metatarsus		1990	Lõugas 1991
	KIA-55255	Equus caballus	Horse	Pada (settlement)	Northern coastal	Rural	Iron Age (Viking Age)	1193±19	770-890	-22	6.9	3.7	40.1	15.8	0.24	3	446	150	N/A	AI 5200/AZ-0150	Archaeological Research Collection, Tallinn University	Phalanx 1		1981	Tamla 1984; Maldre 2007
	GUsi9817/Poz-135543	Equus caballus	Horse	Valjala hill fort	Western coastal	Rural	Iron Age (Late Iron Age)	980±30	990-1160	-23.1	4.9	3.7	43.7	14.6	0.2	3.5	583	167	VL1	AI 4300/1962/AZ-1	Archaeological Research Collection, Tallinn University	Metatarsale IV		1962	Kustin 1963, unpublished report
	KIA-55671	Equus caballus	Horse	Sargvere (settlement)	Central inland	Rural	Medieval	668±20	1280-1390	-21.8	5.7	5.5	41.2	15.2	0.25	3.2	436	138	N/A	TÜ-2821/AZ-15:31	Institute of History and Archaeology, University of Tartu	Humerus		2019	Saage et al. 2021
	GUsi10245	Equus caballus	Horse	Otepää hill fort	Southern inland	Rural	Iron Age (Pre-Viking/Viking/Late Iron Age)			-22.3	4.6	7.5	41.9	13.6	0.18	3.6	621	172	OT3	AI 4036/1953/AZ-1:0952	Archaeological Research Collection, Tallinn University	Metacarpus		1953	Jaanits et al. 1982; Laul 2001; Mäesalu 1993
	KIA-55668	Equus caballus	Horse	Hinniala hill fort	Southern inland	Rural	Iron Age (Pre-Viking Age)	1501±20	540-640	-22.4	6.8	7.2	39	14.5	0.22	3.2	475	151	N/A	TÜ-1500/AZ-46:1	Institute of History and Archaeology, University of Tartu	Premolaris/Molaris		2006	Valk 2007
	KIA-55263	Equus caballus	Horse	Laossina (cemetery)	Southern inland	Rural	Iron Age (Pre-Viking Age)	1451±24	570-650	-20.9	10.3	5.3	40.6	15.1	0.31	3.2	349	111	N/A	AI 4890:30/AZ-1	Archaeological Research Collection, Tallinn University	Costa	Outlier, young individual, ritual burial?	1975	Aun 2006
	GUsi9205	Sus domesticus	Pig	Tallinn, Sauna St 10	Northern coastal	Urban	Medieval			-21.9	7.2	8	40.3	14.4	0.19	3.3	568	174	S3	AI 6332/AZ-3	Archaeological Research Collection, Tallinn University	Radius		1998	Tiko 2014
	GUsi9209	Sus domesticus	Pig	Tallinn, Sauna St 10	Northern coastal	Urban	Medieval			-22.2	11.1	-1.9	20.5	7.5	0.22	3.2	247	77	S6	AI 6332/AZ-6	Archaeological Research Collection, Tallinn University	Mandibula		1998	Tiko 2014
	GUsi9795	Sus domesticus	Pig	Tallinn, Vabaduse Sq	Northern coastal	Urban	Medieval			-21.6	8.1	-15.9	43	14.5	0.53	3.4	218	63	VV480	AI 6917/AZ-480	Archaeological Research Collection, Tallinn University	Radius		2008-2009	Kadakas et al. 2010
	GUsi9214	Sus domesticus	Pig	Tallinn, Vabaduse Sq	Northern coastal	Urban	Medieval			-21.5	9.4	4.5	42.8	15.9	0.19	3.1	615	196	VV424	AI 6917/AZ-424:2	Archaeological Research Collection, Tallinn University	Calcaneus		2008-2009	Kadakas et al. 2010
	GUsi9797	Sus domesticus	Pig	Tallinn, Vabaduse Sq	Northern coastal	Urban	Medieval			-20.9	10.5	3	42.3	14.4	0.25	3.4	457	133	VV620	AI 6917/AZ-620	Archaeological Research Collection, Tallinn University	Cranium		2008-2009	Kadakas et al. 2010
	GUsi9223	Sus domesticus	Pig	Tallinn, Jahu St 6	Northern coastal	Urban	Medieval			-21.1	10	5.8	42.3	14.3	0.28	3.4	402	117	J9	AI 7909/AZ-009	Archaeological Research Collection, Tallinn University	Femur		2018-2019	Russow et al. 2019
	GUsi9224	Sus domesticus	Pig	Tallinn, Jahu St 6	Northern coastal	Urban	Medieval			-20.9	9.3	6.4	38.2	12.6	0.25	3.5	416	118	J10	AI 7909/AZ-010	Archaeological Research Collection, Tallinn University	Femur		2018-2019	Russow et al. 2019
	GUsi9225	Sus domesticus	Pig	Tallinn, Jahu St 6	Northern coastal	Urban	Medieval			-22.1	7.8	1.5	43.5	14.2	0.35	3.6	333	94	J11	AI 7909/AZ-011	Archaeological Research Collection, Tallinn University	Femur		2018-2019	Russow et al. 2019
	KIA-55654	Sus domesticus	Pig	Lehmja (settlement)	Northern coastal	Rural	Early Modern	223±21	1640…	-21.9	8.1	0.6	41.5	15.4	0.21	3.1	527	168	N/A	AI 5310/1987/AZ-225:2	Archaeological Research Collection, Tallinn University	Tibia		1987	Lavi 1990, unpublished report
	KIA-55651	Sus domesticus	Pig	Jõelähtme Teemeistri (stone-cist graves)	Northern coastal	Rural	Iron Age (Migration Period)	1518±23	440-610	-22.3	8.4	0.6	40.4	14.9	0.16	3.2	690	218	N/A	AI 5306/AZ-575	Archaeological Research Collection, Tallinn University	Molaris (M1)		1982-1984	Kraut 1985
	KIA-55260	Sus domesticus	Pig	Muuksi (cemetery)	Northern coastal	Rural	Iron Age (Roman Iron Age)	1806±24	170-340	-21.4	8.8	0.4	38.1	14.2	0.26	3.1	390	125	N/A	AI 3583/AZ-3	Archaeological Research Collection, Tallinn University	Os coxae		1937	Vassar 1938, unpublished report
	KIA-55276	cf. Sus domesticus	Pig	Kunda Hiiemäe (tarand cemetery)	Northern coastal	Rural	Iron Age (Migration Period)	1564±21	430-570	-20.5	9.7	2.8	40.6	15.1	0.22	3.1	492	157	N/A	TÜ-1325:411	Archaeological Research Collection, Tallinn University	Mandibula		2004	Jonuks & Konsa 2005
	KIA-55257	Sus domesticus	Pig	Pada (settlement)	Northern coastal	Rural	Iron Age (Viking Age)	1179±19	770-950	-20.9	5.8	3	40.1	14.9	0.28	3.1	382	121	N/A	AI 5200/AZ-0075	Archaeological Research Collection, Tallinn University	Incisivus		1981	Tamla 1984; Maldre 2007
	GUsi9819	Sus domesticus	Pig	Valjala hill fort	Western coastal	Rural	Iron Age (Late Iron Age)			-22.3	6.3	3.3	44.1	14.5	0.21	3.5	557	157	VL4	AI 4300/1964/AZ-3	Archaeological Research Collection, Tallinn University	Ulna		1964	Kustin 1966, unpublished report
	GUsi10831/Poz-135547	Sus domesticus	Pig	Pöide hill fort	Western coastal	Rural	Iron Age (Late Iron Age)	870±30	1040-1270	-20.5	8.1	5.2	42	14.4	0.17	3.4	680	200	PD2	AI-SM 9946/1992/AZ-32:5	Archaeological Research Collection, Tallinn University	Humerus		1992	Lõugas & Mägi-Lõugas 1994
	GUsi10833/Poz-135551	Sus domesticus	Pig	Pöide hill fort	Western coastal	Rural	Iron Age (Viking Age/Late Iron Age)	975±30	990-1160	-22.3	8.2	2.8	40.1	13.5	0.22	3.5	477	138	PD4	AI-SM 9946/1993/AZ-92:1	Archaeological Research Collection, Tallinn University	Humerus		1993	Lõugas & Mägi-Lõugas 1994
	KIA-55264	Sus domesticus	Pig	Viira (cemetery)	Western coastal	Rural	Early Modern	233±26	1530…	-23	6.3	6.4	41	15.2	0.28	3.1	390	124	N/A	AI 4299/AZ-1	Archaeological Research Collection, Tallinn University	Mandibula		1962	Kustin 1964, unpublished report
	GUsi10826	Sus domesticus	Pig	Pärnu, Põhja Blvd	Western coastal	Urban	Medieval			-22.7	5.3	10.4	43.2	13.9	0.42	3.6	276	76	PP9	PäMu-A-2570/AZ-1:3	Institute of History and Archaeology, University of Tartu	Ulna		2002	Kadakas et al. 2003
	GUsi10827	Sus domesticus	Pig	Pärnu, Põhja Blvd	Western coastal	Urban	Medieval			-21.5	9.1	4.4	43.1	14.1	0.5	3.6	228	64	PP10	PäMu-A-2570/AZ-23:1	Institute of History and Archaeology, University of Tartu	Tibia		2002	Kadakas et al. 2003
	GUsi10828	Sus domesticus	Pig	Pärnu, Põhja Blvd	Western coastal	Urban	Early Modern			-22.2	8.6	7.6	41.5	14.4	0.21	3.4	529	157	PP11	PäMu-A-2570/AZ-33:4	Institute of History and Archaeology, University of Tartu	Tibia		2002	Kadakas et al. 2003
	GUsi10815	Sus domesticus	Pig	Rakvere, Pikk St	Central inland	Urban	Early Modern			-21.6	9.3	0.9	38.6	13.2	0.18	3.4	563	165	RK4	AI 8189/AZ-42:88	Archaeological Research Collection, Tallinn University	Tibia		2019	Malve et al. 2020
	KIA-55268	Sus domesticus	Pig	Varbola hill fort	Central inland	Rural	Iron Age (Late Iron Age)	884±20	1050-1220	-22.1	6.4	-1	38.2	14	0.27	3.2	377	118	N/A	AI-ERM-A-873/AZ-2	Archaeological Research Collection, Tallinn University	Radius		1942	Tõnisson 2008
	GUsi10842	Sus domesticus	Pig	Sargvere (settlement)	Central inland	Rural	Medieval			-21.9	8.4	9.6	42.7	14.6	0.24	3.4	485	142	SRG7	TÜ-1574/AZ-1:4	Institute of History and Archaeology, University of Tartu	Humerus		2007	Tvauri 2008b
	GUsi10843	Sus domesticus	Pig	Sargvere (settlement)	Central inland	Rural	Medieval			-21.8	9.2	8	43.5	14.3	0.24	3.5	485	137	SRG8	TÜ-2821/AZ-14:23	Institute of History and Archaeology, University of Tartu	Humerus		2019	Saage et al. 2021
	GUsi10844	Sus domesticus	Pig	Sargvere (settlement)	Central inland	Rural	Medieval			-20.9	7.5	3.9	40.5	13.8	0.24	3.4	447	131	SRG9	TÜ-2821/AZ-27:14	Institute of History and Archaeology, University of Tartu	Humerus		2019	Saage et al. 2021
	KIA-55058	Sus domesticus	Pig	Kunila (cemetery)	Central inland	Rural	Early Modern	289±24	1500-1660	-22.4	9.7	4.3	40.4	14.8	0.24	3.2	449	141	N/A	AI 3989/AZ-1	Archaeological Research Collection, Tallinn University	Cranium		1948	Jaanits 1949, unpublished report
	KIA-55666	Sus domesticus	Pig	Kuigatsi hill fort	Southern inland	Rural	Iron Age (Viking Age)	1171±23	770-960	-22.3	6.8	7.7	40.1	14.7	0.23	3.2	476	149	N/A	TÜ-2167/AZ-30:1	Institute of History and Archaeology, University of Tartu	Scapula		2012	Valk et al. 2013
	GUsi10226	Sus domesticus	Pig	Tartu, Jakobi St 2	Southern inland	Urban	Medieval			-21.8	9.4	8	43.9	15.3	0.23	3.3	517	155	JK4	TM-A-188/2011/AZ-12:123	Institute of History and Archaeology, University of Tartu	Humerus		2011	Tvauri 2011
	GUsi10231	Sus domesticus	Pig	Tartu, Lutsu St 12	Southern inland	Urban	Medieval			-22.8	6.4	7.7	45.5	15.7	0.34	3.4	361	107	LT4	TM-A-244/2016/AZ-5:4	Institute of History and Archaeology, University of Tartu	Femur		2016	Tvauri et al. 2017
	GUsi10238	Sus domesticus	Pig	Viljandi, Pikk St 4	Southern inland	Urban	Medieval			-21.4	9.4	8.4	45.6	15.8	0.22	3.4	547	163	VNH4	TÜ-3007/AZ-1:261	Institute of History and Archaeology, University of Tartu	Ulna		1991	Valk 1993, unpublished report
	GUsi10479	Sus domesticus	Pig	Viljandi Museum yard	Southern inland	Urban	Medieval			-21.9	8.3	9	42.2	14.3	0.3	3.4	373	109	VM5	VM-10942/AZ-4:94	Institute of History and Archaeology, University of Tartu	Metacarpale III		1993/1995	Rannamäe et al. 2019
	GUsi10489	Sus domesticus	Pig	Viljandi Castle	Southern inland	Urban	Medieval			-22	7	8.7	42.1	14.2	0.21	3.5	532	154	VO7	VM-10922/AZ-71:119	Institute of History and Archaeology, University of Tartu	Ulna		2003	Haak 2004
	GUsi10490	Sus domesticus	Pig	Viljandi Castle	Southern inland	Urban	Medieval			-21.9	9.1	8	42.6	14.1	0.24	3.5	478	136	VO8	VM-10846/AZ-17:8	Institute of History and Archaeology, University of Tartu	Humerus		2001	Haak & Valk 2002
	GUsi10811	Sus domesticus	Pig	Vastseliina Castle	Southern inland	Urban	Early Modern			-22.1	7.8	9.2	42.7	13.7	0.24	3.6	466	128	VSTL4	TÜ-1435/AZ-2:183	Institute of History and Archaeology, University of Tartu	Humerus		2005	Valk 2006
	GUsi10849	Canis familiaris	Dog	Tallinn, Town Hall Sq	Northern coastal	Urban	Medieval			-17.9	11.6	9.4	43.5	14.3	0.29	3.6	405	114	RP3	AI 4061/AZ-15:1	Archaeological Research Collection, Tallinn University	Humerus	Small individual	1953	Tarakanova & Saadre 1955; Mäll & Russow 2004
	GUsi10850	Canis familiaris	Dog	Tallinn, Town Hall Sq	Northern coastal	Urban	Medieval			-18.3	11.7	8.2	42.9	14.4	0.27	3.5	427	123	RP4	AI 4061/AZ-34:1	Archaeological Research Collection, Tallinn University	Mandibula	Medium individual	1953	Tarakanova & Saadre 1955; Mäll & Russow 2004
	GUsi10851	Canis sp.	Dog (wolf?)	Tallinn, Town Hall Sq	Northern coastal	Urban	Medieval			-20.6	9.2	-2.2	43.1	14.2	0.31	3.5	373	106	RP5	AI 4061/AZ-48:1	Archaeological Research Collection, Tallinn University	Humerus	Large individual (wolf?)	1953	Tarakanova & Saadre 1955; Mäll & Russow 2004
	KIA-55250	Canis familiaris	Dog	Rebala (stone-cist graves)	Northern coastal	Rural	Iron Age (Roman Iron Age)	1811±24	160-330	-20.8	10.1	4.1	40	14.9	0.24	3.1	444	142	N/A	AI 5229/AZ-1	Archaeological Research Collection, Tallinn University	Radius	Large individual	1982	Lõugas 1983
	GUsi10817	Canis familiaris	Dog	Rakvere, Pikk St	Central inland	Urban	Early Modern			-20.3	9.3	3.9	42.1	14.4	0.21	3.4	545	159	RK6	AI 8183/AZ-44:1067	Archaeological Research Collection, Tallinn University	Humerus	Small to medium sized individual	2019	Malve et al. 2020
	KIA-55052	Canis familiaris	Dog	Soontagana hill fort	Central inland	Rural	Iron Age (Viking Age/Late Iron Age)	990±30	990-1160	-18.9	9.5	5.3	41.1	15.3	0.27	3.1	406	129	N/A	AI-PäMu A 2434/1970/AZ-3	Archaeological Research Collection, Tallinn University	Mandibula	Large individual	1970	Tõnisson 2008
	GUsi10845	Canis familiaris	Dog	Sargvere (settlement)	Central inland	Rural	Medieval			-20.3	10.7	3.1	40.6	14.1	0.23	3.4	464	138	SRG10	TÜ-2821/AZ-27:10	Institute of History and Archaeology, University of Tartu	Os coxae	Medium sized individual	2019	Saage et al. 2021
	GUsi10846	Canis familiaris	Dog	Sargvere (settlement)	Central inland	Rural	Medieval			-20.2	8.2	9.5	43.3	14.8	0.24	3.4	482	142	SRG11	TÜ-2821/AZ-12:2	Institute of History and Archaeology, University of Tartu	Metatarsale III	Medium to large individual	2019	Saage et al. 2021
	GUsi10852	Canis familiaris	Dog	Otepää hill fort	Southern inland	Rural	Iron Age (Pre-Viking/Viking/Late Iron Age)			-21.3	8.8	8.8	43.4	14.5	0.22	3.5	521	149	OT15	AI 4036/1955/AZ-1:001	Archaeological Research Collection, Tallinn University	Radius	Large individual	1955	Jaanits et al. 1982; Laul 2001; Mäesalu 1993
	GUsi10853	Canis familiaris	Dog	Otepää hill fort	Southern inland	Rural	Iron Age (Pre-Viking/Viking/Late Iron Age)			-21	9.3	7.6	43.4	14.5	0.23	3.5	512	147	OT16	AI 4036/1967/AZ-1:002	Archaeological Research Collection, Tallinn University	Radius	Medium to large individual	1967	Jaanits et al. 1982; Laul 2001; Mäesalu 1993
	GUsi10854	Canis familiaris	Dog	Otepää hill fort	Southern inland	Rural	Iron Age (Pre-Viking/Viking/Late Iron Age)			-20.9	10.9	8.4	43.4	14	0.24	3.6	476	132	OT17	AI 4036/1967/AZ-1:003	Archaeological Research Collection, Tallinn University	Radius	Large individual	1967	Jaanits et al. 1982; Laul 2001; Mäesalu 1993
	GUsi10227	Canis familiaris	Dog	Tartu, Jakobi St 2	Southern inland	Urban	Medieval			-21.3	11.5	9.9	43.1	15.1	0.22	3.3	523	157	JK5	TM-A-188/2011/AZ-12:157	Institute of History and Archaeology, University of Tartu	Vertebra lumbalis	Medium to large individual	2011	Tvauri 2011
	GUsi10232	Canis familiaris	Dog	Tartu, Lutsu St 12	Southern inland	Urban	Medieval			-20.9	11	6.9	43	15	0.33	3.3	347	104	LT5	TM-A-244/2016/AZ-4:30	Institute of History and Archaeology, University of Tartu	Ulna	Small individual	2016	Tvauri et al. 2017
	GUsi10239	Canis familiaris	Dog	Viljandi, Pikk St 4	Southern inland	Urban	Medieval			-20.6	10.7	9	42.1	15	0.23	3.3	489	149	VNH5	TÜ-3007/AZ-1:274	Institute of History and Archaeology, University of Tartu	Femur	Small to medium sized individual	1991	Valk 1993, unpublished report
	GUsi10481	Canis familiaris	Dog	Viljandi, Vaksali St 4	Southern inland	Urban	Medieval			-19.8	10.3	4.4	42	14.6	0.22	3.3	507	151	VS1	VM-11090/AZ-7:203	Institute of History and Archaeology, University of Tartu	Tibia	Large individual	1999	Tvauri 2000
	GUsi10829	Gallus gallus domesticus	Chicken	Pärnu, Põhja Blvd	Western coastal	Urban	Early Modern			-21.4	9	8.6	40.2	13.6	0.31	3.4	341	99	PP12	PäMu-A-2570/AZ-31:1	Institute of History and Archaeology, University of Tartu	Femur		2002	Kadakas et al. 2003
	GUsi10482	Gallus gallus domesticus	Chicken	Tartu, Jakobi St 2	Southern inland	Urban	Medieval			-22.7	7.7	9	44.6	14.7	0.39	3.6	304	86	JK6	TM-A-188/2011/AZ-12:223	Institute of History and Archaeology, University of Tartu	Tibiotarsus		2011	Tvauri 2011
	GUsi10233	Gallus gallus domesticus	Chicken	Tartu, Lutsu St 12	Southern inland	Urban	Medieval			-21.4	11.1	8.6	42.3	14.3	0.35	3.4	325	94	LT6	TM-A-244/2016/AZ-4:16	Institute of History and Archaeology, University of Tartu	Tibiotarsus		2016	Tvauri et al. 2017
	GUsi10240	Gallus gallus domesticus	Chicken	Viljandi, Pikk St 4	Southern inland	Urban	Medieval			-21.2	9.1	8.8	41.2	14.5	0.24	3.3	455	137	VNH6	TÜ-3007/AZ-1:285	Institute of History and Archaeology, University of Tartu	Humerus		1991	Valk 1993, unpublished report
	GUsi10480	Gallus gallus domesticus	Chicken	Viljandi Museum yard	Southern inland	Urban	Medieval			-21.1	7.9	7.8	40.2	14	0.29	3.3	369	110	VM6	VM-10942/AZ-20:496	Institute of History and Archaeology, University of Tartu	Tibiotarsus		1993/1995	Rannamäe et al. 2019
	GUsi10491	Gallus gallus domesticus	Chicken	Viljandi Castle	Southern inland	Urban	Medieval			-21.5	9	10.2	42.2	14.3	0.3	3.4	375	109	VO9	VM-10846/AZ-16:1	Institute of History and Archaeology, University of Tartu	Humerus		2001	Haak & Valk 2002
	GUsi10494	Gallus gallus domesticus	Chicken	Viljandi Castle	Southern inland	Urban	Medieval			-21.3	10	10.7	43.1	14.5	0.25	3.5	457	132	VO12	VM-10922/AZ-71:13	Institute of History and Archaeology, University of Tartu	Ulna		2003	Haak 2004
	GUsi10511	Anser sp./Branta sp.	Goose	Tallinn, Tartu Rd 1	Northern coastal	Urban	Medieval			-22.9	5.9	-9.9	39.1	13.2	1.12	3.4	93	27	EKA5	AI 7032/AZ-63:55	Archaeological Research Collection, Tallinn University	Radius		2011	Russow et al. 2013
	GUsi10512	Anser sp./Branta sp.	Goose	Tallinn, Tartu Rd 1	Northern coastal	Urban	Medieval			-23	10.6	-8.6	40	13.3	0.54	3.5	199	57	EKA6	AI 7032/AZ-34:60	Archaeological Research Collection, Tallinn University	Tarsometatarsus		2011	Russow et al. 2013
	GUsi10513	Anser sp./Branta sp.	Goose	Tallinn, Tatari St 13	Northern coastal	Urban	Medieval			-22.7	9.8	-5.3	43.7	15.5	0.28	3.3	421	128	TAT1	AI 7863/AZ-41	Archaeological Research Collection, Tallinn University	Radius		2017	Bernotas et al. 2018
	GUsi10514	Anser sp./Branta sp.	Goose	Tallinn, Kohtu St 4	Northern coastal	Urban	Medieval			-22.3	10.4	-5.4	43.6	15.3	0.28	3.3	416	125	KHT1	AI-TLM 25356/1995/AZ-2:9	Archaeological Research Collection, Tallinn University	Tarsometatarsus		1995	Aus et al. 1996, unpublished report
	GUsi10495	Anser sp./Branta sp.	Goose	Haapsalu Castle	Western coastal	Urban	Early Modern			-22.5	11.7	5	43.3	14.8	0.27	3.4	427	125	HL6	AI-HM 9206/AZ-204	Archaeological Research Collection, Tallinn University	Humerus		2017	Lõugas et al. 2020
	GUsi10496	Anser sp./Branta sp.	Goose	Haapsalu Castle	Western coastal	Urban	Early Modern			-22.7	11.9	5	42.7	14.9	0.24	3.3	467	140	HL7	AI-HM 9206/AZ-213	Archaeological Research Collection, Tallinn University	Radius		2017	Lõugas et al. 2020
	GUsi10497	Anser sp./Branta sp.	Goose	Haapsalu Castle	Western coastal	Urban	Early Modern			-23.1	12.1	3.6	42.8	14.6	0.29	3.4	389	114	HL8	AI-HM 9206/AZ-233	Archaeological Research Collection, Tallinn University	Femur		2017	Lõugas et al. 2020
	GUsi10498	Anser sp./Branta sp.	Goose	Haapsalu Castle	Western coastal	Urban	Early Modern			-22.4	7.3	1.5	42.4	14.1	0.37	3.5	303	86	HL9	AI-HM 9206/AZ-234	Archaeological Research Collection, Tallinn University	Femur		2017	Lõugas et al. 2020
	N/A	Anser sp./Branta sp.	Goose	Haapsalu Castle	Western coastal	Urban	Early Modern			N/A	N/A	N/A	N/A	N/A	N/A	N/A	N/A	N/A	HL10	AI-HM 9206/AZ-236	Archaeological Research Collection, Tallinn University	Femur	Not enough collagen for analysis	2017	Lõugas et al. 2020
	GUsi10499	Anser sp./Branta sp.	Goose	Haapsalu Castle	Western coastal	Urban	Early Modern			-23.1	12.2	2.7	42.4	14.7	0.23	3.4	486	145	HL11	AI-HM 9206/AZ-237	Archaeological Research Collection, Tallinn University	Femur		2017	Lõugas et al. 2020
	GUsi10500	Anser sp./Branta sp.	Goose	Haapsalu Castle	Western coastal	Urban	Early Modern			-23	12.3	2.8	43.2	14.6	0.28	3.4	406	118	HL12	AI-HM 9206/AZ-238	Archaeological Research Collection, Tallinn University	Tibiotarsus		2017	Lõugas et al. 2020
	GUsi10501	Anser sp./Branta sp.	Goose	Haapsalu Castle	Western coastal	Urban	Early Modern			-22.5	9	5.3	43.9	14.5	0.28	3.5	424	120	HL13	AI-HM 9206/AZ-239:1	Archaeological Research Collection, Tallinn University	Tibiotarsus		2017	Lõugas et al. 2020
	GUsi10502	Anser sp./Branta sp.	Goose	Haapsalu Castle	Western coastal	Urban	Early Modern			-23.1	12.4	3.5	42.9	14.8	0.28	3.4	414	122	HL14	AI-HM 9206/AZ-240	Archaeological Research Collection, Tallinn University	Tibiotarsus		2017	Lõugas et al. 2020
	GUsi10503	Anser sp./Branta sp.	Goose	Haapsalu Castle	Western coastal	Urban	Early Modern			-22.3	13.3	3.5	41.4	13.6	0.36	3.5	304	86	HL15	AI-HM 9206/AZ-245	Archaeological Research Collection, Tallinn University	Tarsometatarsus		2017	Lõugas et al. 2020
	GUsi10504	Anser sp./Branta sp.	Goose	Haapsalu Castle	Western coastal	Urban	Early Modern			-23.1	12.4	3.3	42	14.4	0.3	3.4	377	111	HL16	AI-HM 9206/AZ-246	Archaeological Research Collection, Tallinn University	Tarsometatarsus		2017	Lõugas et al. 2020
	GUsi10505	Anser sp./Branta sp.	Goose	Soontagana hill fort	Central inland	Rural	Iron Age (Late Iron Age)			-23.2	10.8	5.6	42.7	14.3	0.26	3.5	435	125	ST1	AI-PäMu A 2434/1966/AZ-2:1	Archaeological Research Collection, Tallinn University	Radius		1966	Tõnisson 2008
	GUsi10506	Anser sp./Branta sp.	Goose	Otepää hill fort	Southern inland	Rural	Iron Age (Pre-Viking/Viking/Late Iron Age)			-22.7	8.4	7.5	43.1	14.4	0.29	3.5	393	112	OT9	AI 4036/1952/AZ-2:2	Archaeological Research Collection, Tallinn University	Tarsometatarsus		1952	Jaanits et al. 1982; Laul 2001; Mäesalu 1993
	GUsi10507	Anser sp./Branta sp.	Goose	Otepää hill fort	Southern inland	Rural	Iron Age (Pre-Viking/Viking/Late Iron Age)			-22.2	7	7.6	43.4	14.7	0.27	3.4	433	126	OT10	AI 4036/1953/AZ-2:981	Archaeological Research Collection, Tallinn University	Tarsometatarsus		1953	Jaanits et al. 1982; Laul 2001; Mäesalu 1993
	GUsi10508	Anser sp./Branta sp.	Goose	Otepää hill fort	Southern inland	Rural	Iron Age (Pre-Viking/Viking/Late Iron Age)			-22.3	8.5	9.5	44.9	15.5	0.27	3.4	438	129	OT11	AI 4036/1953/AZ-2:982	Archaeological Research Collection, Tallinn University	Tarsometatarsus		1953	Jaanits et al. 1982; Laul 2001; Mäesalu 1993
	N/A	Anser sp./Branta sp.	Goose	Otepää hill fort	Southern inland	Rural	Iron Age (Pre-Viking/Viking/Late Iron Age)			N/A	N/A	N/A	N/A	N/A	N/A	N/A	N/A	N/A	OT12	AI 4036/1953/AZ-2:986	Archaeological Research Collection, Tallinn University	Femur	Not enough collagen for analysis	1953	Jaanits et al. 1982; Laul 2001; Mäesalu 1993
	GUsi10509	Anser sp./Branta sp.	Goose	Otepää hill fort	Southern inland	Rural	Iron Age (Pre-Viking/Viking/Late Iron Age)			-22.4	8.9	8.5	42.2	14.1	0.29	3.5	386	111	OT13	AI 4036/1968/AZ-2:2	Archaeological Research Collection, Tallinn University	Tarsometatarsus		1968	Jaanits et al. 1982; Laul 2001; Mäesalu 1993
	GUsi10510	Anser sp./Branta sp.	Goose	Otepää hill fort	Southern inland	Rural	Iron Age (Pre-Viking/Viking/Late Iron Age)			-22.8	9.5	7.3	43.3	14.7	0.26	3.4	449	130	OT14	AI 4036/1968/AZ-2:1	Archaeological Research Collection, Tallinn University	Tarsometatarsus		1968	Jaanits et al. 1982; Laul 2001; Mäesalu 1993
	GUsi10517	Anser sp./Branta sp.	Goose	Viljandi, Pikk St 4	Southern inland	Urban	Medieval			-23	7.7	7.4	43.3	15	0.24	3.4	473	141	VNH8	TÜ-3007/AZ-14:13	Institute of History and Archaeology, University of Tartu	Carpometacarpus		1991	Valk 1993, unpublished report
	GUsi10515	Anser sp./Branta sp.	Goose	Viljandi Castle	Southern inland	Urban	Medieval			-22.9	7.1	3.2	42	14.7	0.26	3.3	429	128	VO17	TÜ-813/AZ-37	Institute of History and Archaeology, University of Tartu	Carpometacarpus		1999	Tvauri 2000
	GUsi10516	Anser sp./Branta sp.	Goose	Viljandi Castle	Southern inland	Urban	Medieval			-22.3	8.5	2.9	43.7	14.9	0.21	3.4	569	166	VO18	VM-10922/AZ-37:29	Institute of History and Archaeology, University of Tartu	Tarsometatarsus		2003	Haak 2004
	GUsi9217/Poz-35402	Alces alces	Elk	Tallinn, Vabaduse Sq	Northern coastal	Urban	Early Modern	315±30	1480-1650	-22.4	6.6	6.6	42.3	14.5	0.21	3.4	541	160	VV383	AI 6917/AZ-383:3	Archaeological Research Collection, Tallinn University	Mandibula		2008-2009	Kadakas et al. 2010
	GUsi9823	Alces alces	Elk	Otepää hill fort	Southern inland	Rural	Iron Age (Pre-Viking/Viking/Late Iron Age)			-22.8	3.7	11.5	40	14.1	0.15	3.3	709	214	OT4	AI 4036/1953/AZ-1:0968	Archaeological Research Collection, Tallinn University	Ulna		1953	Jaanits et al. 1982; Laul 2001; Mäesalu 1993
	GUsi9824	Sus scrofa	Wild boar	Otepää hill fort	Southern inland	Rural	Iron Age (Pre-Viking/Viking/Late Iron Age)			-23.2	5.2	8.1	41.3	14.2	0.19	3.4	582	172	OT5	AI 4036/1953/AZ-1:0970	Archaeological Research Collection, Tallinn University	Tibia		1953	Jaanits et al. 1982; Laul 2001; Mäesalu 1993
	KIA-55659	Sus scrofa	Wild boar	Otepää hill fort	Southern inland	Rural	Medieval	761±20	1220-1290	-22.7	6.6	6.5	41.9	15.3	0.23	3.2	486	152	N/A	AI 4036/1953/AZ-1:0973	Archaeological Research Collection, Tallinn University	Ulna		1953	Jaanits et al. 1982; Laul 2001; Mäesalu 1993
	KIA-55667	Castor fiber	Beaver	Viljandi Castle Park	Southern inland	Rural	Iron Age (Pre-Viking/Viking Age)	1248±20	670-880	-22.5	5.3	3.7	39.4	14.4	0.22	3.2	469	147	N/A	VM-11472/AZ-58:2	Institute of History and Archaeology, University of Tartu	Radius		2014	Valk & Rannamäe 2015
	GUsi10816	Lepus sp.	Hare	Rakvere, Pikk St	Central inland	Urban	Early Modern			-22.2	3.4	7.7	38.5	13.1	0.22	3.4	470	137	RK5	AI 8183/AZ-43:429	Archaeological Research Collection, Tallinn University	Os cruris		2019	Malve et al. 2020
	GUsi10234	Lepus sp.	Hare	Tartu, Lutsu St 12	Southern inland	Urban	Medieval			-21.2	8.5	7.9	44.9	15.5	0.31	3.4	392	116	LT7	TM-A-244/2016/AZ-3:17	Institute of History and Archaeology, University of Tartu	Costa		2016	Tvauri et al. 2017
	GUsi10247	Lepus sp.	Hare	Tartu Dome Church	Southern inland	Urban	Medieval			-22.5	5.6	8	45.1	15.1	0.28	3.5	425	122	TTK1	TM-A-119/2001/AZ-1:1	Institute of History and Archaeology, University of Tartu	Tibia		2001	Haak 2002
	GUsi10241	Lepus sp.	Hare	Viljandi, Pikk St 4	Southern inland	Urban	Medieval			-22.3	6.1	6.5	43.5	15.5	0.29	3.3	401	122	VNH7	TÜ-3007/AZ-1:286	Institute of History and Archaeology, University of Tartu	Humerus		1991	Valk 1993, unpublished report
	GUsi10243	Lepus sp.	Hare	Viljandi Museum yard	Southern inland	Urban	Medieval			-23.1	2.8	3.9	40	13.3	0.38	3.5	285	81	VM2	VM-10942/AZ-4:103	Institute of History and Archaeology, University of Tartu	Os coxae		1993/1995	Rannamäe et al. 2019
	GUsi10492	Lepus sp.	Hare	Viljandi Castle	Southern inland	Urban	Medieval			-23.5	3.4	9.5	42	14.6	0.29	3.3	388	116	VO10	VM-10922/AZ-71:120	Institute of History and Archaeology, University of Tartu	Tibia		2003	Haak 2004
	GUsi10493	Lepus sp.	Hare	Viljandi Castle	Southern inland	Urban	Medieval			-23.3	4.4	9.7	42.4	14.7	0.25	3.4	453	134	VO11	VM-10846/AZ-14:6	Institute of History and Archaeology, University of Tartu	Tibia		2001	Haak & Valk 2002
	GUsi10812	Lepus sp.	Hare	Vastseliina Castle	Southern inland	Urban	Early Modern			-23.5	3.5	10.5	42.6	13.2	0.45	3.8	252	67	VSTL5	TÜ-1435/AZ-2:184	Institute of History and Archaeology, University of Tartu	Femur		2005	Valk 2006
	GUsi9235	Halichoerus grypus	Grey seal	Tallinn, Jahu St 6	Northern coastal	Urban	Medieval			-16.2	13.8	17	28.6	10.3	0.15	3.3	519	159	J12	AI 7909/AZ-012	Archaeological Research Collection, Tallinn University	Ulna		2018-2019	Russow et al. 2019
	GUsi9236	Pusa hispida	Ringed seal	Tallinn, Jahu St 6	Northern coastal	Urban	Medieval			-16.6	13.2	17.4	42.2	14.5	0.29	3.4	395	116	J13	AI 7909/AZ-013	Archaeological Research Collection, Tallinn University	Ulna		2018-2019	Russow et al. 2019
	KIA-55657	Pagophilus groenlandicus	Harp seal	Rebala (settlement)	Northern coastal	Rural	Medieval	1266±21	1215-1390	-15.4	14.9	14.8	42.1	14.5	0.29	3.4	383	113	N/A	AI 5916/1990/AZ-3:2	Archaeological Research Collection, Tallinn University	Os temporale		1990	Lõugas 1991
	GUsi9820	cf. Pusa hispida	(Ringed) seal	Valjala hill fort	Western coastal	Rural	Iron Age (Late Iron Age)			-16.3	12.4	16.8	38.6	13.2	0.18	3.4	566	167	VL5	AI 4300/1962/AZ-2	Archaeological Research Collection, Tallinn University	Femur		1962	Kustin 1963, unpublished report
	GUsi9812	Gadus morhua	Atlantic cod	Tallinn, Town Hall Sq	Northern coastal	Urban	Medieval			-14.2	15.5	17.6	38.3	13.7	0.43	3.3	237	73	RP1	AI 4061/AZ-52:4	Archaeological Research Collection, Tallinn University	Vertebra praecaudalis	Large individual	1953	Tarakanova & Saadre 1955; Mäll & Russow 2004
	KIA-55053	Gadus morhua	Atlantic cod	Tallinn, Town Hall Sq	Northern coastal	Urban	Medieval	1191±24	1250-1460	-14.1	14.4	12.2	39.3	14.4	0.47	3.2	223	70	N/A	AI 4061/AZ-23:2	Archaeological Research Collection, Tallinn University	Vertebra caudalis	Large individual	1953	Tarakanova & Saadre 1955; Mäll & Russow 2004
	GUsi10461	Gadus morhua	Atlantic cod	Haapsalu Castle	Western coastal	Urban	Early Modern			-16.1	10.3	17.1	40.1	14.8	0.46	3.2	233	74	HL1	AI-HM 9206/AZ-23	Archaeological Research Collection, Tallinn University	Cleithrum	Medium sized individual (45-50 cm)	2017	Lõugas et al. 2020
	GUsi10462	Gadus morhua	Atlantic cod	Haapsalu Castle	Western coastal	Urban	Early Modern			-14.2	10.5	16	40.4	15.3	0.47	3.1	229	75	HL2	AI-HM 9206/AZ-21	Archaeological Research Collection, Tallinn University	Cleithrum	Medium sized individual (40-45 cm)	2017	Lõugas et al. 2020
	GUsi10467	Gadus morhua	Atlantic cod	Otepää hill fort	Southern inland	Rural	Medieval			-14.4	14.3	16.5	22.3	8.5	0.26	3.1	228	74	OT6	AI 4036/1961/AZ-3:0021	Archaeological Research Collection, Tallinn University	Vertebra praecaudalis	Large individual	1961	Jaanits et al. 1982; Laul 2001; Mäesalu 1993
	GUsi10468	Gadus morhua	Atlantic cod	Otepää hill fort	Southern inland	Rural	Medieval			-13.1	14.3	17.4	40.9	15.5	0.42	3.1	263	85	OT7	AI 4036/1969/AZ-3:0013_1	Archaeological Research Collection, Tallinn University	Vertebra caudalis	Very large individual	1969	Jaanits et al. 1982; Laul 2001; Mäesalu 1993
	KIA-55055	Gadus morhua	Atlantic cod	Otepää hill fort	Southern inland	Rural	Medieval	1173±25	1265-1475	-13.7	14.9	15	38.2	14.3	0.47	3.1	217	70	N/A	AI 4036/1956/AZ-3:0021	Archaeological Research Collection, Tallinn University	Vertebra praecaudalis	Large individual	1956	Jaanits et al. 1982; Laul 2001; Mäesalu 1993
	GUsi10474	Gadus morhua	Atlantic cod	Tartu, Küütri St 1	Southern inland	Urban	Medieval			-15.9	10	15.7	39.7	15.1	0.5	3.1	213	69	KT1	TM-A-162/AZ-179:06b	Tartu City Museum, Tartu	Cleithrum	Large individual	2006	Tvauri & Bernotas 2007
	GUsi10475	Gadus morhua	Atlantic cod	Tartu, Küütri St 1	Southern inland	Urban	Medieval			-16.9	10.1	14.5	41.2	14.5	0.65	3.3	169	51	KT2	TM-A-162/AZ-179:16b	Tartu City Museum, Tartu	Vertebra caudalis	Large individual	2006	Tvauri & Bernotas 2007
	GUsi9813	Esox lucius	Pike	Tallinn, Town Hall Sq	Northern coastal	Urban	Medieval			-22.6	10.2	13.4	34.6	11.7	0.41	3.5	223	65	RP2	AI 4061/AZ-53:1	Archaeological Research Collection, Tallinn University	Dentale	Medium-sized individual	1953	Tarakanova & Saadre 1955; Mäll & Russow 2004
	GUsi9814	Esox lucius	Pike	Tallinn, Tartu Rd 1	Northern coastal	Urban	Medieval			-23.9	9.8	7.8	38.6	13.4	0.44	3.4	236	70	EKA1	AI 7032/AZ-72:1	Archaeological Research Collection, Tallinn University	Mandibula	Medium-sized individual	2011	Russow et al. 2013
	GUsi9815	Esox lucius	Pike	Tallinn, Tartu Rd 1	Northern coastal	Urban	Medieval			-11.3	9.5	9.3	41	14.2	0.51	3.4	213	63	EKA2	AI 7032/AZ-72:2	Archaeological Research Collection, Tallinn University	Mandibula	Medium-sized individual	2011	Russow et al. 2013
	N/A	Esox lucius	Pike	Iru hill fort	Northern coastal	Rural	Iron Age (Late Iron Age)			N/A	N/A	N/A	N/A	N/A	N/A	N/A	N/A	N/A	ILM1	AI-4051/1955/AZ-292:1	Archaeological Research Collection, Tallinn University	Vertebra caudalis	Not enough collagen for analysis. Medium sized individual	1955	Lang 1996
	KIA-54597	Esox lucius	Pike	Kukruse (cemetery)	Northern coastal	Rural	Medieval	1273±25	1165-1410	-23.3	11.8	10.9	41.4	15.6	0.41	3.1	269	87	N/A	TÜ-1777:6804	Institute of History and Archaeology, University of Tartu	Epihyale	Medium-sized individual	2009-2010	Lõhmus et al. 2011
	GUsi10458	Esox lucius	Pike	Tornimäe (harbour site)	Western coastal	Rural	Iron Age (Late Iron Age)			-12.4	10.8	12	39.7	15.1	0.34	3.1	312	102	TM3	AI 6688/AZ-683:1	Archaeological Research Collection, Tallinn University	Praeoperculare	Medium sized individual	2004	Mägi 2005
	GUsi10463	Esox lucius	Pike	Haapsalu Castle	Western coastal	Urban	Early Modern			-23.5	12.7	13.2	40.2	15.5	0.48	3	224	74	HL3	AI-HM 9206/AZ-11	Archaeological Research Collection, Tallinn University	Keratohyale	Medium to large individual (70-80 cm)	2017	Lõugas et al. 2020
	GUsi10464	Esox lucius	Pike	Haapsalu Castle	Western coastal	Urban	Early Modern			-13.3	10.3	14.1	41.7	15.5	0.42	3.1	265	85	HL4	AI-HM 9206/AZ-14	Archaeological Research Collection, Tallinn University	Cleithrum	Medium sized individual (45-50 cm)	2017	Lõugas et al. 2020
	GUsi10469	Esox lucius	Pike	Otepää hill fort	Southern inland	Rural	Iron Age (Pre-Viking/Viking/Late Iron Age)			-24	14.5	13.7	41.4	14.8	0.43	3.3	255	78	OT8	AI 4036/1961/AZ-3:0024	Archaeological Research Collection, Tallinn University	Dentale	Medium sized individual	1961	Jaanits et al. 1982; Laul 2001; Mäesalu 1993
	N/A	Esox lucius	Pike	Tartu, Küütri St 1	Southern inland	Urban	Medieval			N/A	N/A	N/A	N/A	N/A	N/A	N/A	N/A	N/A	KT4	TM-A-162/AZ-179:36	Tartu City Museum, Tartu	Dentale	Not enough collagen for analysis	2006	Tvauri & Bernotas 2007
	GUsi10470	Esox lucius	Pike	Viljandi Castle	Southern inland	Urban	Medieval			-23.2	13.2	14.5	40.2	14.6	0.4	3.2	269	84	VO13	VM-10875/AZ-13:4	Institute of History and Archaeology, University of Tartu	Maxillare	Large individual	2002	Haak 2003
	GUsi10471	Esox lucius	Pike	Viljandi Castle	Southern inland	Urban	Medieval			-18.4	10.9	12	38.1	13.9	0.35	3.2	294	92	VO14	VM-10875/AZ-50:4	Institute of History and Archaeology, University of Tartu	Dentale	Large individual	2002	Haak 2003
	N/A	Perca fluviatilis	Perch	Tallinn, Tartu Rd 1	Northern coastal	Urban	Medieval			N/A	N/A	N/A	N/A	N/A	N/A	N/A	N/A	N/A	EKA3	AI-7032/AZ-51:1; 51:3, 51:16	Archaeological Research Collection, Tallinn University	Articulare, Hyomandibulare, Supracleithrale	Three separate bones. Not enough collagen for analysis	2011	Russow et al. 2013
	GUsi10459	Perca fluviatilis	Perch	Tornimäe (harbour site)	Western coastal	Rural	Iron Age (Late Iron Age)			-13.6	9.8	15.4	41.3	15.6	0.38	3.1	294	95	TM4	AI 6688/AZ-790:1	Archaeological Research Collection, Tallinn University	Cleithrum	Medium sized individual	2004	Mägi 2005
	GUsi10460	Perca fluviatilis	Perch	Tornimäe (harbour site)	Western coastal	Rural	Iron Age (Late Iron Age)			-12.7	9	13.8	41.7	15.8	0.36	3.1	308	100	TM5	AI 6688/AZ-746:1,2,3	Archaeological Research Collection, Tallinn University	Cleithrum, Operculare, Praeoperculare	Three separate bones. Medium sized individual	2004	Mägi 2005
	GUsi10476	Perca fluviatilis	Perch	Tartu, Küütri St 1	Southern inland	Urban	Medieval			-23.6	11.8	12.7	41.4	15.4	0.39	3.1	287	92	KT3	TM-A-162/AZ-179/:25a,25b	Tartu City Museum, Tartu	Operculare	Medium sized individual	2006	Tvauri & Bernotas 2007
	GUsi10472	Perca fluviatilis	Perch	Viljandi Castle	Southern inland	Urban	Medieval			-23.2	12.5	14.5	41.4	15.4	0.36	3.1	304	97	VO15	VM-10875/AZ-98:8,9	Institute of History and Archaeology, University of Tartu	Articulare, Operculare	Two separate bones. Medium-sized individual	2002	Haak 2003
	GUsi9816	Abramis brama	Bream	Tallinn, Tartu Rd 1	Northern coastal	Urban	Medieval			-16.1	6.7	10.1	45	15.9	0.48	3.3	249	76	EKA4	AI 7032/AZ-60:47-48	Archaeological Research Collection, Tallinn University	Praeoperculare, Suboperculare	Two separate bones. Medium-sized individual	2011	Russow et al. 2013
	GUsi10466	Abramis brama	Bream	Iru hill fort	Northern coastal	Rural	Iron Age (Late Iron Age)			-15.3	8.5	14.3	39.3	14.6	0.37	3.1	287	92	IL1	AI 3428/1936/AZ-3:1	Archaeological Research Collection, Tallinn University	Cleithrum	Medium-sized individual	1936	Indreko 1936, unpublished report
	GUsi10473	Abramis brama	Bream	Viljandi Castle	Southern inland	Urban	Medieval			-25.7	9.5	12	41.4	15	0.44	3.2	250	78	VO16	VM-10875/AZ-100:7,8	Institute of History and Archaeology, University of Tartu	Operculare	Two separate bones. Medium-sized individual	2002	Haak 2003
	GUsi10456	Leuciscus idus	Ide	Tornimäe (harbour site)	Western coastal	Rural	Iron Age (Late Iron Age)			-14.1	8.2	10.2	40.5	15	0.4	3.1	272	87	TM1	AI 6688/AZ-789:1	Archaeological Research Collection, Tallinn University	Os pharyngeum		2004	Mägi 2005
	GUsi10457	Leuciscus idus	Ide	Tornimäe (harbour site)	Western coastal	Rural	Iron Age (Late Iron Age)			-12.3	7.8	11.7	39	15.1	0.38	3	273	90	TM2	AI 6688/AZ-790:2	Archaeological Research Collection, Tallinn University	Operculare	Medium sized individual	2004	Mägi 2005
	GUsi10465	Scophthalmus maximus	Turbot	Haapsalu Castle	Western coastal	Urban	Early Modern			-12.6	10.4	14.8	40.6	15.9	0.41	3	266	89	HL5	AI-HM 9206/AZ-26	Archaeological Research Collection, Tallinn University	Cleithrum	Medium to large individual (ca 35 cm)	2017	Lõugas et al. 2020
	References:
	Aun M. Pikk-kääpad Peipsi-Pihkva järve ümbruses. Etnos ja kultuur: uurimusi Silvia Laulu auks. Muinasaja Teadus, 18. Tartu-Tallinn; 2006:112–128.
	Aus T, Toos G, Talvar P. Arheoloogilised kaevamised Kohtu tn 4 1995. a. [unpublished excavation report]. 1996. Manuscript in the archive of the Archaeological Research Collection, Tallinn University.
	Bernotas R, Randoja K, Tvauri A, Russow E. Archaeological excavations at Harju Gate suburb in Tallinn, Tatari St. 13/Sakala St. 13, 15 and 17. Archaeol Fieldwork Est. 2018;2017:165–174.
	Ehrlich F, Aguraiuja-Lätti Ü, Lõugas L, Rannamäe E. Application of morphometric and stable isotope analyses for distinguishing domestic and wild geese. Int J Osteoarchaeol. 2022 Jan 6;32(2):457–466.
	Haak A. Archaeological excavations in the cathedral ruins of Tartu. Archaeol Fieldwork Est. 2002;2001:110−120.
	Haak A. Excavations at Viljandi Castle of the Teutonic Order. Archaeol Fieldwork Est. 2003;2002:71–83.
	Haak A. Archaeological investigations at Viljandi castle of the Teutonic Order and in Medieval Viljandi. Archaeol Fieldwork Est. 2004;2003:107–121.
	Haak A. Archaeological investigations at the Late Iron Age settlement site of Huntaugu and at the Castle of Teutonic Order in Viljandi. Archaeol Fieldwork Est. 2005;2004:89–101.
	Haak A, Valk H. Archaeological investigations of medieval and post-medieval Viljandi. Archaeol Fieldwork Est. 2002;2001:91–104.
	Indreko R. Aruanne Iru linnuse kaevamiste kohta 15. juulist kuni augusti lõpuni 1936. a. [unpublished excavation report]. 1936. Manuscript in the archive of the Archaeological Research Collection, Tallinn University.
	Jaanits L. Aruanne kaevamistest Kursi khk-s ja vallas Kunila külas Mäe-Jaaniantsu e. Keldri talu piirides asuval Jaaniantsu mäel 5.–10. j. 1948 [unpublished excavation report]. 1949. Manuscript in the archive of the Archaeological Research Collection, Tallinn University.
	Jaanits L, Laul S, Lõugas V, Tõnisson E. Eesti esiajalugu. Eesti Raamat, Tallinn; 1982.
	Jonuks T, Konsa M. Kunda Hiiemägi – kalmeväli ja pühakoht. Eesti Loodus. 2005;3:20–23.
	Kadakas V, Haak A, Russow E, Saluäär U, Sarv K. Archaeological Investigations in Pärnu. Archeol Fieldwork Est. 2003;2002:179−209.
	Kadakas V, Nurk R, Püüa G, Toos G, Lõugas L, Hiie S, Kihno K. Rescue excavations in Tallinn Vabaduse Square and Ingermanland bastion 2008-2009. Archaeol Fieldwork Est. 2010;2009:49–72.
	Kraut A. Die Steinkistengräber von Jõelähtme. Eesti NSV Teaduste Akadeemia Toimetised, Ühiskonnateadused [Proceedings of the Science Academy of Estonian SSR, Social Sciences]. 1985;34(4):348–350.
	Kriiska A. Hiimaa muistised [unpublished report]. 1997.
	Kustin A. Aruanne Valjala maalinna arheoloogilistest kaevamistest 1962. a. [unpublished excavation report]. 1963. Manuscript in the archive of the Archaeological Research Collection, Tallinn University.
	Kustin A. Aruanne Muhu Viira laibakalmistu kaevamisest 1962. a. [unpublished excavation report]. 1964. Manuscript in the archive of the Archaeological Research Collection, Tallinn University.
	Kustin A. Aruanne Valjala maalinna arheoloogilistest kaevamistest 1964. a. [unpublished excavation report]. 1966. Manuscript in the archive of the Archaeological Research Collection, Tallinn University.
	Lang V. Muistne Rävala. Muistised, kronoloogia ja maaviljelusliku asustuse kujunemine Loode-Eestis, eriti Pirita jõe alamjooksu piirkonnas, 1–2. (Muinasaja Teadus, 4). Tallinn; 1996.
	Laul S. Rauaaja kultuuri kujunemine Eesti kaguosas (500 eKr – 500pKr). Muinasaja Teadus, 9 / Õpetatud Eesti Seltsi Kirjad, 7. Tallinn; 2001.
	Lavi A. Aruanne Lehmja asulakoha päästekaevamistest 1989. a. (XI kaevand, A. Lavi uurimislõik) [unpublished excavation report]. 1990. Manuscript in the archive of the Archaeological Research Collection, Tallinn University.
	Lavi A. Aruanne Lehmja asulakoha päästekaevamistest 1992. a. (XIII kaevand) [unpublished excavation report]. 1993. Manuscript in the archive of the Archaeological Research Collection, Tallinn University.
	Lougheed BC, Filipsson HL, Snowball I. Large spatial variations in coastal 14C reservoir age – a case study from the Baltic Sea. Climate of the Past. 2013 May 7;9(3):1015–1028.
	Lõhmus M, Jonuks T, Malve M. Archaeological salvage excavations at Kukruse: a Modern Age road, cremation field and 12th–13th century inhumation cemetery. Preliminary results. Archeol Fieldwork Est. 2011;2010:108–114.
	Lõugas L, Ehrlich F, Maldre L, Hiie S. Dataset of the archaeozoological (AZ) and -botanical (AB) records obtained from the Haapsalu Castle excavations in 2017. 2020. DOI: 10.23673/re-154.
	Lõugas V. Über die Steingräbergruppe Lastekangrud in Rebala. Eesti NSV Teaduste Akadeemia Toimetised, Ühiskonnateadused [Proceedings of the Science Academy of Estonian SSR, Social Sciences]. 1983;32(4)295–297.
	Lõugas V. Investigation of Pöide (Kahutsi) ancient monuments. Proceedings of the Estonian Academy of Sciences. Social sciences. 1991;40:373–375.
	Lõugas V, Mägi-Lõugas M. Investigation of ancient monuments at Pöide 1991-1992. Proceedings of the Estonian Academy of Sciences. Humanities and Social Sciences. 1994:43(1):27–33.
	Maldre L. Faunal remains from the settlement of Pada. Est J Archaeol. 2007;11(1):59−79.
	Malve M, Mäesalu A. Kuidas Mare Aun leidis Tartus palmide alt keskaegse kiriku ja kalmistu. Muinasaja teadus, 25. Tartu-Tallinn; 2014:125−138.
	Malve M, Viljat J, Rannamäe E, Vilumets L, Ehrlich F. Archaeological fieldwork at Pikk Street and St Michael’s churchyard, Rakvere. Archaeol Fieldwork Est. 2020;2019:189–212.
	Moora H. Aruanne kaevamisest Peetri kihelk. Nurmsi kl. Jalapu tl. maal oleva kivikalme läänepoolses otsas 1922. aastal [unpublished excavation report]. 1922. Manuscript in the archive of the Archaeological Research Collection, Tallinn University.
	Mäesalu A. Die Burg Otepää als ein Zentrum in SO-Estland im 11.–14. Jh. (Castella Maris Baltici, I.). Almqvist & Wiksell International, Stockholm; 1993:143–148.
	Mägi M. Viking Age harbour site at Tornimäe, eastern Saaremaa. Archaeol Fieldwork Est. 2005;2004:65–75.
	Mäll J, Russow E. Archäologie und Stalinismus – die Anfänge der Stadtarchäologie in Estland und die Ausgrabungen auf dem Tallinner Rathausplatz 1953. Zeitschrift für Archäologie des Mittelalters. 2001;2003(31):145–158.
	Peets J, Allmäe R, Maldre L, Saage R, Tomek T, Lõugas L. Research results of the Salme ship burials in 2011-2012. Archaeol Fieldwork Est. 2013;2012:43–60.
	Rannamäe E, Andrianov V, Järv E, Semjonov A, Haak A, Kreem J. A month in a horse's life: healing process of a fractured third metatarsal bone from medieval Viljandi, Estonia. Int J Paleopathol. 2019 Mar 1;24:286–292.
	Reimer PJ, Bard E, Bayliss A, Beck JW, Blackwell PG, Ramsey CB, Buck CE, Cheng H, Edwards RL, Friedrich M, Grootes PM. IntCal13 and Marine13 radiocarbon age calibration curves 0–50,000 years cal BP. radiocarbon. 2013;55(4):1869–1887.
	Russow E, Lõugas L, Maldre L, Hiie S, Kihno K, Luik H, Kadakas V, Sarv K, Kadakas U, Kalm A, Reppo M. Medieval and early modern suburban site in Tallinn, Tartu Road 1: artefacts and ecofacts. Archaeol Fieldwork Est. 2013;2012:149–170.
	Russow E, Randoja K, Bernotas R, Tvauri A, Rammo R, Reppo M, Ratas J, Kreem J, Lõugas L. A late medieval treasure trove of Tallinn. Salvage excavations of the 15th-century landfill between the Jahu and Väike-Patarei streets. Archaeol Fieldwork Est. 2019;2018:185–218.
	Saage R, Rannamäe E, Haak A. Excavations at the settlement site of Sargvere. Archaeol Fieldwork Est. 2021;2020:151–160.
	Saarde O. Aruanne kaevamistest Iisaku kihelk. Jõuga kl. kääbastikul 16.VI–22.VI 1938.a. [unpublished excavation report]. 1938. Manuscript in the archive of the Archaeological Research Collection, Tallinn University.
	Sokolovski V, Seveljov V. Aruanne arheoloogilistest uuringutest Tallinnas, Kivisilla eeslinnas I–V köide [unpublished excavation report]. 1995. Manuscript in the archive of the Archaeological Research Collection, Tallinn University.
	Sperling U, Karlsen H-J, Lang V, Kimber A, Lõugas L, Lau R. Ausgrabungen in der Bronzezeitsiedlung von Asva im Jahr 2019. Archeol Fieldwork Est. 2020;2019:51–60.
	Tamla T = Тамла Т. Первое городище и хронология комплекса археологических памятников в Пада. Eesti NSV Teaduste Akadeemia Toimetised, Ühiskonnateadused [Proceedings of the Science Academy of Estonian SSR, Social Sciences]. 1984;33(4):360–362.
	Tarakanova S, Saadre O. Tallinnas 1952.–1953. aastal teostatud arheoloogiliste kaevamiste tulemusi. Muistsed asulad ja linnused. Arheoloogiline kogumik I. Tallinn; 1995:11–45.
	Tiko A. Keskaegsed majapidamised Tallinnas Sauna tn 8/10 kaevamiste näitel. Master's thesis, Tallinn University. 2014. Manuscript in the archive of the Archaeological Research Collection, Tallinn University.
	Tvauri A. The archaeological investigations in Viljandi, Tartu and Kärkna. Archaeol Fieldwork Est. 2000;1999:54−62.
	Tvauri A. Aruanne arheoloogilistest kaevamistest Haapsalus Jaani 4 krundil 2002. aastal [unublished excavation report]. 2002. Manuscript in the archive of the Department of Archaeology, University of Tartu.
	Tvauri 2008a = Tvauri A. Archaeological investigations in Tartu, Ülikooli Street. Archaeol Fieldwork Est. 2008:2007:139–152.
	Tvauri 2008b = Tvauri A. Archaeological investigations at the Iron Age and Medieval settlement site of Sargvere. Archaeol Fieldwork Est. 2008;2007:109–114.
	Tvauri A. Archaeological investigations at the courtyard Of Jakobi Street 2 / Lossi Street 3, Tartu. Archaeol Fieldwork Est. 2011;2010:179–186.
	Tvauri A, Bernotas R. Archaeological investigations in Tartu and Vorbuse settlement site. Archaeol Fieldwork Est. 2007;2006:167−181.
	Tvauri A, Bernotas R, Läänelaid A. Archaeological excavations at the courtyard of Lutsu Street 12, Tartu. Archaeol Fieldwork Est. 2017;2016:147–154.
	Tõnisson E. Aruanne arheoloogilistest kaevamistest kivikalmel Paide rajoonis, kolhoosis "Uus Tee" (Paide khk., Tarbja küla) 4.–19. aug. 1958.a. [unpublished excavation report]. 1958. Manuscript in the archive of the Department of Archaeology, University of Tartu
	Tõnisson E. Eesti muinaslinnad. Muinasaja teadus 20. Tartu / Tallinn: Tartu Ülikool; 2008.
	Valk H. Aruanne arheoloogilistest kaevamistest Viljandi Noorte Huvikeskuse küttetrassil 1991. aastal [unpublished excavation report]. 1993. Manuscript in the archive of the Department of Archaeology, University of Tartu.
	Valk H. Excavations in the Late Iron Age and medieval Centres of Võrumaa: Tilleoru, Kirumpää and Vastseliina. Archaeol Fieldwork Est. 2006;2005:127–140.
	Valk H. Excavations in the ruins of Vastseliina Castle and on the hillforts of Urvaste and Hinniala. Archeol Fieldwork Est. 2007;2006:49–67.
	Valk H, Rannamäe E. Investigation of Late Iron Age occupation layers in Viljandi Castle park. Archeol Fieldwork Est. 2015;2014:123–132.
	Valk H, Lillak A, Haav A, Kurisoo T. Excavations on the hill forts of South-East Estonia: Kureküla, Kõõru and Kuigatsi. Archeol Fieldwork Est. 2013;2012:61–72.
	Vassar A. Kaevamisarunne Kuusalu khk. Kolga vl. Muuksi kl. Sepa tl. kivikangrul 24.–30. juuli ja 1.–8. aug. 1937.a. [unpublished excavation report]. 1938. Manuscript in the archive of the Archaeological Research Collection, Tallinn University.
