# Supplementary material for: Multi-isotopic analysis of zooarchaeological material from Estonia (ca. 200–1800 CE): Variation among food webs and geographical regions
Source: PLoS One. 2022 Dec 27;17(12):e0279583. doi: 10.1371/journal.pone.0279583 (PMC9794088; doi:10.1371/journal.pone.0279583)
Supplement: S2 Appendix — (XLSX) [file pone.0279583.s005.xlsx]

## Sheet: Sheet1
	Results for the analysis of Zooarchaeology by Mass Spectrometry (ZooMS).
	Peptides were identified according to Buckley et al. 2010.
	Sample ID	Lab ID	Sample weight	Results	ZooMS peptide markers
					ɑ1 508	ɑ2 978	ɑ2 978 (+Hyp)	ɑ2 484	ɑ2 502	ɑ2 292	ɑ2 793	ɑ2 454	ɑ1 586	ɑ1 586 (+Hyp)	ɑ2 757	ɑ2 757 (+Hyp)
	AI 6332/AZ-2	ZooMS_00173_01	34 mg	Sheep	1105.6			1427.7	1580.8	1648.8	2131.1	2792.4	2883.4		3017.4	3033.4
	AI 6917/AZ-485:2	ZooMS_00173_02	31 mg	Goat	1105.6			1427.7	1580.8	1648.8	2131.1	2792.4	2883.4	2899.4	3077.4	3093.4
	AI 6917/AZ-388:4	ZooMS_00173_03	36 mg	Sheep	1105.6			1427.7	1580.8	1648.8	2131.1	2792.4	2883.4	2899.4	3017.4	3033.4
	AI 6917/AZ-622	ZooMS_00173_04	30 mg	Goat	1105.6			1427.7	1580.8	1648.8	2131.1	2792.4	2883.4	2899.4	3077.4	3093.4
	AI 6917/AZ-623	ZooMS_00173_05	34 mg	Sheep	1105.6			1427.7	1580.8	1648.8	2131.1	2792.4	2883.4	2899.4	3017.4	3033.4
	AI 7909/AZ-007	ZooMS_00173_06	33 mg	Goat	1105.6			1427.7	1580.8	1648.8	2131.1	2792.4	2883.4	2899.4	3077.4	3093.4
	AI 6004/AZ-52:2	ZooMS_00173_07	32 mg	Sheep	1105.6		1196.6	1427.7	1580.8	1648.8	2131.1	2792.4	2883.4	2899.4	3017.4	3033.4
	AI 5310/1989/AZ-328:2	ZooMS_00173_08	34 mg	Sheep	1105.6		1196.6	1427.7	1580.8	1648.8	2131.1	2792.4	2883.4	2899.4	3017.4	3033.4
	AI 5310/1992/AZ-477:1	ZooMS_00173_09	28 mg	Goat	1105.6			1427.7		1648.8	2131.1	2792.4	2883.4	2899.4	3077.4	3093.4
	AI 5916/1990/AZ-3:1	ZooMS_00173_10	34 mg	Sheep	1105.6			1427.7	1580.8	1648.8	2131.1	2792.4	2883.4	2899.4	3017.4	3033.4
	AI 5916/1990/AZ-4:2	ZooMS_00173_11	32 mg	Sheep	1105.6			1427.7	1580.8	1648.8	2131.1	2792.4	2883.4	2899.4	3017.4	3033.4
	AI 4300/1964/AZ-2	ZooMS_00173_12	30 mg	Sheep	1105.6	1180.6	1196.6	1427.7	1580.8	1648.8	2131.1	2792.4	2883.4	2899.4	3017.4	3033.4
	AI-SM 9946/1991/AZ-10:7	ZooMS_00173_13	31 mg	Sheep	1105.6		1196.6	1427.7	1580.8	1648.8	2131.1	2792.4	2883.4	2899.4	3017.4	3033.4
	References:
	Buckley M, Whitcher Kansa S, Howard S, Campbell S, Thomas-Oates J, Collins M. Distinguishing between archaeological sheep and goat bones using a single collagen peptide. J Archaeol Sci. 2010 Jan 1;37:13–20.
