# Supplementary material for: Multi-isotopic analysis of zooarchaeological material from Estonia (ca. 200–1800 CE): Variation among food webs and geographical regions
Source: PLoS One. 2022 Dec 27;17(12):e0279583. doi: 10.1371/journal.pone.0279583 (PMC9794088; doi:10.1371/journal.pone.0279583)
Supplement: S4 Appendix — (XLSX) [file pone.0279583.s007.xlsx]

## Sheet: Leht1
	Statistical calculations and summary statistics were performed with the software GNU PSPP 1.5.3., IBM SPSS Statistics 29.0.0.0 (241), and Microsoft Excel.
	Statistical uncertainty was set at 95%. P=0 means less than 0.0001.
	Statistically significant differences (p-values less than or equal to 0.05) are indicated in red.
	1. ADDITIONAL SUMMARY STATISTICS
	Additional summary statistics of stable carbon, nitrogen and sulfur isotope data of analyzed faunal samples by group (number of samples that produced results, average, 1-sigma standard deviation, minimum and maximum values, range).
			δ¹³C					δ¹⁵N					δ³⁴S
	Group (n)		AVG	SD	Min	Max	Range	AVG	SD	Min	Max	Range	AVG	SD	Min	Max	Range
	All marine (14)		-15	1.4	-16.9	-12.6	4.3	12.8	2.1	10	15.5	5.5	15.9	1.5	12.2	17.6	5.4
	All freshwater (9)		-23.7	0.9	-25.7	-22.6	3.1	11.8	1.7	9.5	14.5	5	12.5	2.1	7.8	14.5	6.7
	All brackish (10)		-14	2.1	-18.4	-11.3	7.1	9.2	1.4	6.7	10.9	4.2	12.3	2.1	9.3	15.4	6.1
	Rural herbivores (58)		-21.6	0.6	-23.1	-20.1	3	6.2	1.3	4.3	10.3	6	3	3.9	-6.3	9.9	16.2
	Rural omnivores (22)		-21.4	1	-23	-18.9	4.1	8.4	1.4	5.8	10.9	5.1	4.8	3.2	-1	9.6	10.6
	Urban herbivores (60)		-21.8	0.5	-23	-20.6	2.4	5.6	1.3	2.7	9.3	6.6	5.3	3.5	-2.9	10.9	13.8
	Urban omnivores (34)		-21.3	1.1	-22.8	-17.9	4.9	9.2	1.5	5.3	11.7	6.4	6.7	3.4	-2.2	10.7	12.9
	Domestic herbivores
	Northern coastal (48)		-21.7	0.5	-23	-20.8	2.2	5.9	1.4	2.7	9.3	6.6	1.7	3.6	-6.3	10.2	16.5
	Western coastal (21)		-21.6	0.6	-23.1	-20.4	2.7	5.9	1.1	4.5	8.6	4.1	3.5	3.7	-2.9	10.9	13.8
	Central inland (19)		-21.6	0.6	-22.7	-20.1	2.6	6.1	1.2	4.7	10.1	5.4	5.1	2.5	-1.5	9.9	11.4
	Southern inland (30)		-21.8	0.4	-22.4	-20.9	1.5	5.8	1.4	3.8	10.3	6.5	7.8	1.7	3.7	11.5	7.8
	Domestic omnivores
	Northern coastal (17)		-21	1.2	-22.3	-17.9	4.4	9.2	1.6	5.8	11.7	5.9	3.4	3.5	-2.2	9.4	11.6
	Western coastal (8)		-22	0.8	-23	-20.5	2.5	7.6	1.4	5.3	9.1	3.8	5.7	2.3	2.8	8.6	5.8
	Central inland (10)		-21	1.1	-22.4	-18.9	3.5	8.8	1.2	6.4	10.7	4.3	4.8	3.5	-1	9.6	10.6
	Southern inland (21)		-21.5	0.7	-22.8	-19.8	3	9.1	1.5	6.4	11.5	5.1	8.4	1.3	4.4	10.7	6.3
	All terrestrial (exc. Goose)
	Northern coastal (66)		-21.6	0.8	-23	-17.9	5.1	6.8	2	2.7	11.7	9	1.9	3.8	-6.3	10.2	16.5
	Western coastal (29)		-21.7	0.7	-23.1	-20.4	2.7	6.4	1.4	4.5	9.1	4.6	3.9	3	-2.9	10.9	13.8
	Central inland (30)		-21.4	0.9	-22.7	-18.9	3.8	6.9	1.9	3.4	10.7	7.3	5	2.8	-1.5	9.9	11.4
	Southern inland (61)		-21.8	0.7	-23.5	-19.8	3.7	6.8	2.2	2.8	11.5	8.7	7.8	1.7	2.9	11.5	8.6
	Domestic herbivores
	Iron Age (31)		-21.5	0.6	-23.1	-20.1	3	6.2	1.5	4.3	10.3	6	3.6	3.3	-6.3	9.8	16.1
	Medieval (73)		-21.7	0.4	-23	-20.8	2.2	5.7	1.2	2.7	9.3	6.6	4.2	4.2	-5.4	10.9	16.3
	Early Modern (14)		-21.7	0.5	-22.4	-20.6	1.8	6.4	1.3	4.9	8.6	3.7	4.8	3.7	-2.9	9.7	12.6
	Domestic omnivores
	Iron Age (14)		-21.3	1	-22.3	-18.9	3.4	8.4	1.5	5.8	10.9	5.1	4.2	3.1	-1	8.8	9.8
	Medieval (34)		-21.2	1.1	-22.8	-17.9	4.9	9.2	1.6	5.3	11.7	6.4	6.8	3.3	-2.2	10.7	12.9
	Early Modern (8)		-21.9	0.8	-23	-20.3	2.7	8.5	1.1	6.3	9.7	3.4	5.2	3.3	0.6	9.2	8.6
	ALL DOMESTIC HERBIVORES								ONLY 14C DATED DOMESTIC HERBIVORES
	Species	Period (n)		δ¹³C		δ¹⁵N			Species	Period (n)		δ¹³C		δ¹⁵N
				AVG	SD	AVG	SD					AVG	SD	AVG	SD
	Cattle	Iron Age (11)		-21.4	0.6	6	1.7		Cattle	Iron Age (10)		-21.4	0.6	6	1.8
		Iron Age (w/o outlier) (10)		-21.6	0.5	5.6	1.1			Iron Age (w/o outlier) (9)		-21.5	0.5	5.6	1.2
		Medieval (35)		-21.8	0.5	5.6	0.9			Medieval (6)		-21.4	0.5	6.5	1.1
		Early Modern (8)		-22	0.3	5.9	1.1			Early Modern (5)		-21.9	0.3	6	1.2
			All (54)	-21.8	0.5	5.7	1.1				All (21)	-21.5	0.6	6.1	1.4
	Goat	Iron Age (0)		N/A	N/A	N/A	N/A		Goat	Iron Age (0)		N/A	N/A	N/A	N/A
		Medieval (15)		-21.5	0.3	4.8	1			Medieval (2)		-21.5	0.2	5.2	2
		Early Modern (2)		-21.1	0.6	6.5	1.6			Early Modern (0)		N/A	N/A	N/A	N/A
			All (17)	-21.5	0.3	5	1.2				All (2)	-21.5	0.2	5.2	2
	Sheep	Iron Age (6)		-21.4	0.4	5.9	0.8		Sheep	Iron Age (5)		-21.3	0.3	5.6	0.7
		Medieval (21)		-21.8	0.3	6.5	1.3			Medieval (2)		-21.5	0.1	5.9	0.9
		Early Modern (3)		-21.8	0.3	6.8	1.6			Early Modern (0)		N/A	N/A	N/A	N/A
			All (30)	-21.7	0.4	6.4	1.3				All (7)	-21.3	0.2	5.7	0.7
	Goat/Sheep	Iron Age (7)		-21.3	0.6	6.9	1.1		Goat/Sheep	Iron Age (7)		-21.3	0.6	6.9	1.1
		Medieval (1)		-21	N/A	5.7	N/A			Medieval (1)		-21	N/A	5.7	N/A
		Early Modern (1)		-20.9	N/A	8.5	N/A			Early Modern (1)		-20.9	N/A	8.5	N/A
			All (9)	-21.2	0.5	6.9	1.2				All (9)	-21.2	0.5	6.9	1.2
	Horse	Iron Age (7)		-22	0.7	6.3	2		Horse	Iron Age (6)		-22	0.7	6.6	2
		Iron Age (w/o outlier) (6)		-22	0.5	5.6	1			Iron Age (w/o outlier) (5)		-22.2	0.6	5.8	1
		Medieval (1)		-21.8	N/A	5.7	N/A			Medieval (1)		-21.8	N/A	5.7	N/A
		Early Modern (0)		N/A	N/A	N/A	N/A			Early Modern (0)		N/A	N/A	N/A	N/A
			All (8)	-22	0.6	6.2	1.9				All (7)	-21.9	0.7	6.4	1.9
	2. RESULTS OF STATISTICAL TESTS OF SIGNIFICANCE
	Domestic herbivores (118) vs. Domestic omnivores (56)					Domestic herbivores (118) vs. Wild herbivores (10)					Urban (60) vs. Rural (58) domestic herbivores					Urban (60) vs. Rural (56) domestic herbivores					Urban (34) vs. Rural (22) domestic omnivores
																(exc. two outliers with high δ¹⁵N values)
	Mann-Whitney U-test					Mann-Whitney U-test					Mann-Whitney U-test					Mann-Whitney U-test					Mann-Whitney U-test
		U-statistic	p-value				U-statistic	p-value				U-statistic	p-value				U-statistic	p-value				U-statistic	p-value
	δ¹³C	2626	0.029			δ¹³C	149	0			δ¹³C	1468.5	0.143			δ¹³C	1467	0.238			δ¹³C	371	0.96
	δ¹⁵N	529	0			δ¹⁵N	383	0.066			δ¹⁵N	1237.5	0.007			δ¹⁵N	1237.5	0.014			δ¹⁵N	264	0.065
	δ³⁴S	2188	0.004			δ³⁴S	279.5	0.008			δ³⁴S	1067	0.002			δ³⁴S	1016	0.001			δ³⁴S	210	0.018
	Terrestrial (inc. Goose) (209) vs. Marine (14) vs. Freshwater (9) vs. Brackish (10)								Terrestrial (exc. Goose) (186) vs. Marine (14) vs. Freshwater (9) vs. Brackish (10)								Marine (14) vs. Freshwater (9) vs. Brackish (10)								Terrestrial (exc. Goose) (186) (vs. All Freshwater (inc. Brackish) (19)
	Kruskal-Wallis H-test								Kruskal-Wallis H-test								Kruskal-Wallis H-test								Mann-Whitney U-test
		H-statistic	d.f.	p-value						H-statistic	d.f.	p-value						H-statistic	d.f.	p-value						U-statistic	p-value
	δ¹³C	84.053	3	<0.001					δ¹³C	83.276	3	<0.001					δ¹³C	20.835	2	<0.001					δ¹³C	1656	0.652
	δ¹⁵N	58.975	3	<0.001					δ¹⁵N	65.307	3	<0.001					δ¹⁵N	13.924	2	<0.001					δ¹⁵N	358.5	0
	δ³⁴S	81.047	3	<0.001					δ³⁴S	79.506	3	<0.001					δ³⁴S	18.56	2	<0.001					δ³⁴S	80.5	0
	Post hoc analysis with Bonferroni correction when 0 hypothesis rejected								Post hoc analysis with Bonferroni correction when 0 hypothesis rejected								Post hoc analysis with Bonferroni correction when 0 hypothesis rejected
																									Terrestrial (inc. Goose) (209) vs. All Freshwater (inc. Brackish) (19)
	δ¹³C	Terrestrial	Marine	Freshwater	Brackish				δ¹³C	Terrestrial	Marine	Freshwater	Brackish				δ¹³C	Marine	Freshwater	Brackish
	Terrestrial	N/A	0	0	0				Terrestrial	N/A	0	0	0				Marine	N/A	0.002	0.553					Mann-Whitney U-test
	Marine	0	N/A	0	1				Marine	0	N/A	0	1				Freshwater	0.002	N/A	0
	Freshwater	0	0	N/A	0				Freshwater	0	0	N/A	0				Brackish	0.553	0	N/A						U-statistic	p-value
	Brackish	0	1	0	N/A				Brackish	0	1	0	N/A												δ¹³C	1848	0.617
																	δ¹⁵N	Marine	Freshwater	Brackish					δ¹⁵N	549.5	0
	δ¹⁵N	Terrestrial	Marine	Freshwater	Brackish				δ¹⁵N	Terrestrial	Marine	Freshwater	Brackish				Marine	N/A	0.909	0.001					δ³⁴S	83.5	0
	Terrestrial	N/A	0	0	0.03				Terrestrial	N/A	0	0	0.007				Freshwater	0.909	N/A	0.053
	Marine	0	N/A	1	0.447				Marine	0	N/A	1	0.665				Brackish	0.001	0.053	N/A
	Freshwater	0	1	N/A	0.988				Freshwater	0	1	N/A	1												Marine (14) vs. All Freshwater (inc. Brackish) (19)
	Brackish	0.03	0.447	0.988	N/A				Brackish	0.007	0.665	1	N/A				δ³⁴S	Marine	Freshwater	Brackish
																	Marine	N/A	0.002	0					Mann-Whitney U-test
	δ³⁴S	Terrestrial	Marine	Freshwater	Brackish				δ³⁴S	Terrestrial	Marine	Freshwater	Brackish				Freshwater	0.002	N/A	1
	Terrestrial	N/A	0	0	0				Terrestrial	N/A	0	0	0				Brackish	0	1	N/A						U-statistic	p-value
	Marine	0	N/A	1	1				Marine	0	N/A	1	1												δ¹³C	101	0.244
	Freshwater	0	1	N/A	1				Freshwater	0	1	N/A	1												δ¹⁵N	54	0.004
	Brackish	0	1	1	N/A				Brackish	0	1	1	N/A												δ³⁴S	15	0
	Seal (4) vs. Marine fish (10)					Seal (4) vs. Imported cod (5)					Seal (4) vs. Local cod (4)					Local cod (4) vs. Imported cod (5)					Brackish fish (10) vs. Local cod (4)
	Mann-Whitney U-test					Mann-Whitney U-test					Mann-Whitney U-test					Mann-Whitney U-test					Mann-Whitney U-test
		U-statistic	p-value				U-statistic	p-value				U-statistic	p-value				U-statistic	p-value				U-statistic	p-value
	δ¹³C	6	0.047			δ¹³C	0	0.014			δ¹³C	6	0.564			δ¹³C	1.5	0.037			δ¹³C	32.5	0.076
	δ¹⁵N	16.5	0.62			δ¹⁵N	3.5	0.108			δ¹⁵N	0	0.021			δ¹⁵N	0	0.014			δ¹⁵N	10.5	0.188
	δ³⁴S	15	0.479			δ³⁴S	9.5	0.902			δ³⁴S	5	0.386			δ³⁴S	8	0.624			δ³⁴S	1	0.004
	2.1. BY REGION
	All terrestrial (inc. Goose) (209)							All terrestrial (exc. Goose) (186)							All herbivores (inc. Wild) (128)							Domestic herbivores (118)							Domestic omnivores (exc. Goose) (56)
	Kruskal-Wallis H-test							Kruskal-Wallis H-test							Kruskal-Wallis H-test							Kruskal-Wallis H-test							Kruskal-Wallis H-test
		H-statistic	d.f.	p-value					H-statistic	d.f.	p-value					H-statistic	d.f.	p-value					H-statistic	d.f.	p-value					H-statistic	d.f.	p-value
	δ¹³C	8.108	3	0.044				δ¹³C	3.466	3	0.325				δ¹³C	5.093	3	0.165				δ¹³C	1.695	3	0.638				δ¹³C	6.215	3	0.102
	δ¹⁵N	1.1	3	0.777				δ¹⁵N	1.258	3	0.739				δ¹⁵N	2.118	3	0.548				δ¹⁵N	1.03	3	0.794				δ¹⁵N	6.229	3	0.101
	δ³⁴S	87.911	3	<0.001				δ³⁴S	78.717	3	<0.001				δ³⁴S	56.643	3	<0.001				δ³⁴S	52.667	3	<0.001				δ³⁴S	20.59	3	<0.001
	Post hoc analysis with Bonferroni correction when 0 hypothesis rejected							Post hoc analysis with Bonferroni correction when 0 hypothesis rejected							Post hoc analysis with Bonferroni correction when 0 hypothesis rejected							Post hoc analysis with Bonferroni correction when 0 hypothesis rejected							Post hoc analysis with Bonferroni correction when 0 hypothesis rejected
	δ¹³C	N coastal	W coastal	C inland	S inland			δ³⁴S	N coastal	W coastal	C inland	S inland			δ³⁴S	N coastal	W coastal	C inland	S inland			δ³⁴S	N coastal	W coastal	C inland	S inland			δ³⁴S	N coastal	W coastal	C inland	S inland
	N coastal (70)	N/A	0.231	1	0.357			N coastal (66)	N/A	0.424	0.02	0			N coastal (49)	N/A	0.672	0.014	0			N coastal (49)	N/A	0.508	0.014	0			N coastal (16)	N/A	1	1	0
	W coastal (39)	0.231	N/A	0.201	1			W coastal (29)	0.424	N/A	1	0			W coastal (21)	0.672	N/A	1	0			W coastal (21)	0.508	N/A	1	0			W coastal (6)	1	N/A	1	0.162
	C inland (31)	1	0.201	N/A	0.32			C inland (30)	0.02	1	N/A	0			C inland (20)	0.014	1	N/A	0.02			C inland (20)	0.014	1	N/A	0.02			C inland (10)	1	1	N/A	0.046
	S inland (69)	0.357	1	0.32	N/A			S inland (61)	0	0	0	N/A			S inland (38)	0	0	0.02	N/A			S inland (38)	0	0	0.02	N/A			S inland (21)	0	0.162	0.046	N/A
	δ³⁴S	N coastal	W coastal	C inland	S inland
	N coastal	N/A	0.312	0.007	0
	W coastal	0.312	N/A	1	0
	C inland	0.007	1	N/A	0
	S inland	0	0	0	N/A
	2.2. BY PERIOD
	All domesticates (inc. Goose) (197)							All domesticates (exc. Goose) (174)						Domestic herbivores (116)						Domestic omnivores (exc. Goose) (56)
														(exc. two outliers with high δ¹⁵N values)
	Kruskal-Wallis H-test							Kruskal-Wallis H-test						Kruskal-Wallis H-test						Kruskal-Wallis H-test
		H-statistic	d.f.	p-value					H-statistic	d.f.	p-value				H-statistic	d.f.	p-value				H-statistic	d.f.	p-value
	δ¹³C	12.063	2	0.002				δ¹³C	5.179	2	0.075			δ¹³C	2.426	2	0.297			δ¹³C	3.262	2	0.196
	δ¹⁵N	11.051	2	0.004				δ¹⁵N	1.328	2	0.515			δ¹⁵N	3.436	2	0.179			δ¹⁵N	3.469	2	0.177
	δ³⁴S	4.49	2	0.106				δ³⁴S	5.436	2	0.066			δ³⁴S	1.582	2	0.453			δ³⁴S	8.404	2	0.015
	Post hoc analysis with Bonferroni correction when 0 hypothesis rejected																			Post hoc analysis with Bonferroni correction when 0 hypothesis rejected
	δ¹³C	Iron Age	Medieval	Early Modern				Domestic herbivores (118)						Domestic herbivores (59)						δ³⁴S	Iron Age	Medieval	Early Modern
	Iron Age (53)	N/A	0.423	0.189										(only radiocarbon dated samples)						Iron Age (14)	N/A	0.016	1
	Medieval (103)	0.423	N/A	0.003				Kruskal-Wallis H-test						Kruskal-Wallis H-test						Medieval (34)	0.016	N/A	0.431
	Early Modern (32)	0.189	0.003	N/A																Early Modern (8)	1	0.431	N/A
									H-statistic	d.f.	p-value				H-statistic	d.f.	p-value
	δ¹⁵N	Iron Age	Medieval	Early Modern				δ¹³C	3.927	2	0.14			δ¹³C	5.714	2	0.057
	Iron Age	N/A	0.125	0.044				δ¹⁵N	4.419	2	0.11			δ¹⁵N	1.542	2	0.463
	Medieval	0.125	N/A	0.001				δ³⁴S	1.427	2	0.49			δ³⁴S	0.77	2	0.681
	Early Modern	0.044	0.001	N/A
	2.3. BY SPECIES (TERRESTRIAL ONLY)
	All terrestrial (inc. Goose) (209)													All terrestrial (inc. Goose) (207)
														exc. two outliers with high δ¹⁵N values
	Kruskal-Wallis H-test													Kruskal-Wallis H-test
		H-statistic	d.f.	p-value											H-statistic	d.f.	p-value
	δ¹³C	102.041	9	<0.001										δ¹³C	104.492	9	<0.001
	δ¹⁵N	126.701	9	<0.001										δ¹⁵N	131.706	9	<0.001
	δ³⁴S	29.27	9	<0.001										δ³⁴S	29.126	9	<0.001
	Post hoc analysis with Bonferroni correction when 0 hypothesis rejected													Post hoc analysis with Bonferroni correction when 0 hypothesis rejected
	δ¹³C	Cattle	Goat	Sheep	Goat/Sheep	Horse	Pig	Dog	Chicken	Goose	Wild mammal			δ¹³C	Cattle	Horse
	Cattle (54)	N/A	1	1	1	1	1	0	1	0	0.018			Cattle (53)	N/A	1
	Goat (17)	1	N/A	1	1	1	1	0.505	1	0	0			Goat (17)	1	0.633
	Sheep (30)	1	1	N/A	1	1	1	0.001	1	0	0.009			Sheep (30)	1	1
	Goat/Sheep (9)	1	1	1	N/A	1	1	1	1	0	0			Goat/Sheep (9)	0.807	0.344
	Horse (8)	1	1	1	1	N/A	1	0.003	1	0.582	1			Horse (7)	1	N/A
	Pig (34)	1	1	1	1	1	N/A	0	1	0	0.041			Pig (34)	1	1
	Dog (15)	0	0.505	0.001	1	0.003	0	N/A	1	0	0			Dog (15)	0	0.001
	Chicken (7)	1	1	1	1	1	1	1	N/A	0.001	0.017			Chicken (7)	1	1
	Goose (23)	0	0	0	0	0.582	0	0	0.001	N/A	1			Goose (23)	0	1
	Wild mammal (12)	0.018	0	0.009	0	1	0.041	0	0.017	1	N/A			Wild mammal (12)	0.024	1
	δ¹⁵N	Cattle	Goat	Sheep	Goat/Sheep	Horse	Pig	Dog	Chicken	Goose	Wild mammal			δ¹⁵N	Cattle	Horse
	Cattle	N/A	1	1	1	1	0	0	0.003	0	1			Cattle	N/A	1
	Goat	1	N/A	0.338	0.263	1	0	0	0	0	1			Goat	1	1
	Sheep	1	0.338	N/A	1	1	0.021	0	0.176	0	1			Sheep	1	1
	Goat/Sheep	1	0.263	1	N/A	1	1	0.194	1	0.439	1			Goat/Sheep	1	1
	Horse	1	1	1	1	N/A	0.218	0.003	0.241	0.006	1			Horse	1	N/A
	Pig	0	0	0.021	1	0.218	N/A	1	1	1	0			Pig	0	0.04
	Dog	0	0	0	0.194	0.003	1	N/A	1	1	0			Dog	0	0
	Chicken	0.003	0	0.176	1	0.241	1	1	N/A	1	0.005			Chicken	0.002	0.06
	Goose	0	0	0	0.439	0.006	1	1	1	N/A	0			Goose	0	0.001
	Wild mammal	1	1	1	1	1	0	0	0.005	0	N/A			Wild mammal	1	1
	δ³⁴S	Cattle	Goat	Sheep	Goat/Sheep	Horse	Pig	Dog	Chicken*	Goose	Wild mammal			δ³⁴S	Cattle	Horse
	Cattle	N/A	1	1	1	1	1	0.827	0.008	1	0.191			Cattle	N/A	1
	Goat	1	N/A	1	1	1	1	1	0.794	1	1			Goat	1	1
	Sheep	1	1	N/A	1	1	1	0.897	0.01	1	0.221			Sheep	1	1
	Goat/Sheep	1	1	1	N/A	1	1	1	0.029	1	0.464			Goat/Sheep	1	1
	Horse	1	1	1	1	N/A	1	1	0.147	1	1			Horse	1	N/A
	Pig	1	1	1	1	1	N/A	1	0.08	1	1			Pig	1	1
	Dog	0.827	1	0.897	1	1	1	N/A	1	1	1			Dog	0.834	1
	Chicken*	0.008	0.794	0.01	0.029	0.147	0.08	1	N/A	0.021	1			Chicken	0.009	0.161
	Goose	1	1	1	1	1	1	1	0.021	N/A	0.426			Goose	1	1
	Wild mammal	0.191	1	0.221	0.464	1	1	1	1	0.426	N/A			Wild mammal	0.201	1
	* Chicken test results are influenced by samples only originating from inland regions
	2.4. BY SPECIES FOR EACH PERIOD (DOMESTIC HERBIVORES ONLY)
	ALL DOMESTIC HERBIVORES
	Iron Age (31)						Iron Age (29)								Medieval (73)								Early Modern (14)
							(exc. two outliers with high δ¹⁵N values)
	Kruskal-Wallis H-test						Kruskal-Wallis H-test								Kruskal-Wallis H-test								Kruskal-Wallis H-test
		H-statistic	d.f.	p-value				H-statistic	d.f.	p-value						H-statistic	d.f.	p-value						H-statistic	d.f.	p-value
	δ¹³C	4.778	3	0.189			δ¹³C	8.027	3	0.045					δ¹³C	10.104	4	0.039					δ¹³C	7.071	3	0.07
	δ¹⁵N	3.505	3	0.32			δ¹⁵N	5.94	3	0.115					δ¹⁵N	17.452	4	0.002					δ¹⁵N	2.767	3	0.429
	δ³⁴S	0.566	3	0.904			δ³⁴S	0.385	3	0.943					δ³⁴S	1.687	4	0.793					δ³⁴S	0.055	3	0.997
							Post hoc analysis with Bonferroni correction when 0 hypothesis rejected								Post hoc analysis with Bonferroni correction when 0 hypothesis rejected
							δ¹³C	Cattle	Goat	Sheep	Goat/Sheep	Horse			δ¹³C	Cattle	Goat	Sheep	Goat/Sheep	Horse
							Cattle (10)	N/A	N/A	1	1	0.27			Cattle (35)	N/A	0.073	1	0.702	1
							Goat (0)	N/A	N/A	N/A	N/A	N/A			Goat (15)	0.073	N/A	0.341	1	1
							Sheep (6)	1	N/A	N/A	1	0.086			Sheep (21)	1	0.341	N/A	0.919	1
							Goat/Sheep (7)	1	N/A	1	N/A	0.08			Goat/Sheep (1)	0.702	1	0.919	N/A	1
							Horse (6)	0.27	N/A	0.086	0.08	N/A			Horse (1)	1	1	1	1	N/A
															δ¹⁵N	Cattle	Goat	Sheep	Goat/Sheep	Horse
															Cattle	N/A	0.194	0.135	1	1
															Goat	0.194	N/A	0	1	1
															Sheep	0.135	0	N/A	1	1
															Goat/Sheep	1	1	1	N/A	1
															Horse	1	1	1	1	N/A
	ONLY 14C DATED DOMESTIC HERBIVORES
	Iron Age (28)						Iron Age (26)						Medieval (13)						Early Modern (6)
							(exc. two outliers with high δ¹⁵N values)
	Kruskal-Wallis H-test						Kruskal-Wallis H-test						Kruskal-Wallis H-test						Kruskal-Wallis H-test
		H-statistic	d.f.	p-value				H-statistic	d.f.	p-value				H-statistic	d.f.	p-value				H-statistic	d.f.	p-value
	δ¹³C	4.24	3	0.237			δ¹³C	7.594	3	0.055			δ¹³C	2.286	4	0.683			δ¹³C	2.206	1	0.33
	δ¹⁵N	3.823	3	0.281			δ¹⁵N	5.755	3	0.124			δ¹⁵N	2.85	4	0.583			δ¹⁵N	2.143	1	0.333
	δ³⁴S	0.733	3	0.865			δ³⁴S	0.341	3	0.952			δ³⁴S	5.934	4	0.204			δ³⁴S	0.086	1	1
	2.4. BY PERIOD FOR EACH SPECIES (DOMESTIC HERBIVORES ONLY)
	ALL DOMESTIC HERBIVORES
	Cattle (54)						Cattle (53)						Goat (17) - Medieval vs. Early Modern only					Sheep (30)						Goat/Sheep (9)						Horse (8) - Iron Age vs. Medieval only													Horse (7) - Iron Age vs. Medieval
							(exc. outlier with high δ¹⁵N value)																																				(exc. outlier with high δ¹⁵N value)
	Kruskal-Wallis H-test						Kruskal-Wallis H-test						Mann-Whitney U-test					Kruskal-Wallis H-test						Kruskal-Wallis H-test						Mann-Whitney U-test													Mann-Whitney U-test
		H-statistic	d.f.	p-value				H-statistic	d.f.	p-value				U-statistic	p-value				H-statistic	d.f.	p-value				H-statistic	d.f.	p-value				U-statistic	p-value												U-statistic	p-value
	δ¹³C	5.402	2	0.067			δ¹³C	4.036	2	0.133			δ¹³C	23	0.294			δ¹³C	5.195	2	0.074			δ¹³C	0.845	2	0.655			δ¹³C	4	1											δ¹³C	4	1
	δ¹⁵N	0.33	2	0.848			δ¹⁵N	0.385	2	0.825			δ¹⁵N	27	0.088			δ¹⁵N	1.278	2	0.528			δ¹⁵N	3.409	2	0.182			δ¹⁵N	4	1											δ¹⁵N	4	1
	δ³⁴S	0.173	2	0.917			δ³⁴S	0.21	2	0.9			δ³⁴S	27	0.088			δ³⁴S	0.31	2	0.857			δ³⁴S	0.152	2	0.927			δ³⁴S	5	0.75											δ³⁴S	4	1
	ONLY 14C DATED DOMESTIC HERBIVORES
	Cattle (21)						Cattle (20)						Goat (2)					Sheep (7) - Iron Age vs. Medieval only						Goat/Sheep (9)						Horse (7) - Iron Age vs. Medieval only													Horse (6) - Iron Age vs. Medieval
							(exc. outlier with high δ¹⁵N value)																	(Same above since all 'Goat/Sheep' samples were radiocarbon dated)																			(exc. outlier with high δ¹⁵N value)
	Kruskal-Wallis H-test						Kruskal-Wallis H-test						No comparisons run because of small dataset					Mann-Whitney U-test						Kruskal-Wallis H-test						Mann-Whitney U-test													Mann-Whitney U-test
		H-statistic	d.f.	p-value				H-statistic	d.f.	p-value									U-statistic	p-value					H-statistic	d.f.	p-value				U-statistic	p-value												U-statistic	p-value
	δ¹³C	4.568	2	0.102			δ¹³C	4.484	2	0.106								δ¹³C	2	0.381				δ¹³C	0.845	2	0.655			δ¹³C	3	1											δ¹³C	3	1
	δ¹⁵N	1.436	2	0.488			δ¹⁵N	2.635	2	0.268								δ¹⁵N	6	1				δ¹⁵N	3.409	2	0.182			δ¹⁵N	3	1											δ¹⁵N	3	1
	δ³⁴S	4.243	2	0.12			δ³⁴S	4.134	2	0.127								δ³⁴S	9.5	0.095				δ³⁴S	0.152	2	0.927			δ³⁴S	5	0.571											δ³⁴S	4	0.667
